# Supplementary material for: Network-Based Prediction and Analysis of HIV Dependency Factors
Source: PLoS Comput Biol. 2011 Sep 22;7(9):e1002164. doi: 10.1371/journal.pcbi.1002164 (PMC3178628; doi:10.1371/journal.pcbi.1002164)
Supplement: Table S1 — AUPRC values for all algorithms and all datasets for the unweighted protein interaction network. The columns in the table are (a) Experiment: a mnemonic string describing the dataset, algorithm, parameters, and PPI network, (b) Algorithm: an abbreviation for the algorithm, (c) Mean AUPRC, (d) Std dev AUPRC, (e) Mean AUC, and (f) Std dev AUC. (XLS) [file pcbi.1002164.s011.xls]

## Sheet: supplementary-table-1
Experiment	Algorithm	Mean AUPRC	Std dev AUPRC	Mean AUC	Std dev AUC
brass-mouse-ova-hopfield-unweighted-net	H	0.42233	0.0177359	0.579309	0.0179501
brass-mouse-ova-local-unweighted-net	L	0.435462	0.0334219	0.601304	0.0267594
brass-mouse-ova-ss-unweighted-net	SS	0.476875	0.0164002	0.669356	0.0166447
brass-mouse-ovn-ff-nr-1-unweighted-net	FF 1	0.420326	0.0332954	0.55789	0.0224386
brass-mouse-ovn-ff-nr-3-unweighted-net	FF 3	0.391716	0.022232	0.566003	0.0176249
brass-mouse-ovn-ff-nr-5-unweighted-net	FF 5	0.391701	0.0180306	0.554742	0.010059
brass-mouse-ovn-ff-nr-7-unweighted-net	FF 7	0.390536	0.0110834	0.549064	0.00850783
brass-mouse-ovn-local-unweighted-net	L+	0.413225	0.0107855	0.552193	0.0118486
brass-mouse-ovn-ss-w-0.01-unweighted-net	SS+	0.434721	0.0250252	0.595564	0.0207871
brass-mouse-ovn-ss-w-0.1-unweighted-net	SS+	0.437474	0.0223151	0.601412	0.014092
brass-mouse-ovn-ss-w-0.5-unweighted-net	SS+	0.420541	0.0261359	0.592638	0.0175268
brass-mouse-ovn-ss-w-1-unweighted-net	SS+	0.437064	0.0128707	0.599335	0.00870931
brass-mouse-ovn-ss-w-2-unweighted-net	SS+	0.430627	0.0233121	0.593614	0.0158343
brass-mouse-ovn-ss-w-10-unweighted-net	SS+	0.404253	0.0172927	0.566414	0.0120959
brass-mouse-ovn-ss-w-100-unweighted-net	SS+	0.411889	0.0155941	0.575746	0.00869408
brass-mouse-ovn-prince-a-0.1-unweighted-net	P	0.402147	0.0248431	0.584414	0.0204007
brass-mouse-ovn-prince-a-0.2-unweighted-net	P	0.402928	0.0237083	0.58264	0.0193485
brass-mouse-ovn-prince-a-0.3-unweighted-net	P	0.413716	0.032135	0.591275	0.0200827
brass-mouse-ovn-prince-a-0.4-unweighted-net	P	0.418517	0.0322245	0.586472	0.018266
brass-mouse-ovn-prince-a-0.5-unweighted-net	P	0.405173	0.023238	0.574948	0.0143363
brass-mouse-ovn-prince-a-0.6-unweighted-net	P	0.401419	0.02062	0.570404	0.0157007
brass-mouse-ovn-prince-a-0.7-unweighted-net	P	0.411685	0.0246168	0.572538	0.0137255
brass-mouse-ovn-prince-a-0.8-unweighted-net	P	0.408931	0.0247451	0.568377	0.0160282
brass-mouse-ovn-prince-a-0.9-unweighted-net	P	0.384366	0.0254721	0.551934	0.0120121
konig-mouse-ova-hopfield-unweighted-net	H	0.537045	0.0126277	0.61727	0.0130389
konig-mouse-ova-local-unweighted-net	L	0.508129	0.0175716	0.627929	0.013869
konig-mouse-ova-ss-unweighted-net	SS	0.583674	0.0163307	0.705231	0.015677
konig-mouse-ovn-ff-nr-1-unweighted-net	FF 1	0.540047	0.0147056	0.58243	0.0117162
konig-mouse-ovn-ff-nr-3-unweighted-net	FF 3	0.517592	0.00564379	0.585802	0.00530044
konig-mouse-ovn-ff-nr-5-unweighted-net	FF 5	0.518977	0.00666767	0.580213	0.0068261
konig-mouse-ovn-ff-nr-7-unweighted-net	FF 7	0.513098	0.00565781	0.57363	0.00411751
konig-mouse-ovn-local-unweighted-net	L+	0.534017	0.00864586	0.577809	0.00777065
konig-mouse-ovn-ss-w-0.01-unweighted-net	SS+	0.519424	0.0163517	0.612416	0.00614656
konig-mouse-ovn-ss-w-0.1-unweighted-net	SS+	0.53273	0.00827895	0.618342	0.00759915
konig-mouse-ovn-ss-w-0.5-unweighted-net	SS+	0.533441	0.012777	0.61082	0.00743097
konig-mouse-ovn-ss-w-1-unweighted-net	SS+	0.530069	0.00874298	0.608118	0.00416811
konig-mouse-ovn-ss-w-2-unweighted-net	SS+	0.534397	0.0112546	0.603747	0.00870791
konig-mouse-ovn-ss-w-10-unweighted-net	SS+	0.523209	0.00614333	0.593906	0.00596541
konig-mouse-ovn-ss-w-100-unweighted-net	SS+	0.520358	0.00800238	0.589976	0.00760257
konig-mouse-ovn-prince-a-0.1-unweighted-net	P	0.46541	0.0155389	0.591462	0.0127258
konig-mouse-ovn-prince-a-0.2-unweighted-net	P	0.46944	0.0139158	0.590605	0.00949035
konig-mouse-ovn-prince-a-0.3-unweighted-net	P	0.459579	0.0141267	0.581589	0.00904304
konig-mouse-ovn-prince-a-0.4-unweighted-net	P	0.469828	0.0129489	0.585005	0.0100398
konig-mouse-ovn-prince-a-0.5-unweighted-net	P	0.482848	0.0116318	0.588342	0.00688444
konig-mouse-ovn-prince-a-0.6-unweighted-net	P	0.495329	0.0127649	0.589722	0.0100803
konig-mouse-ovn-prince-a-0.7-unweighted-net	P	0.492759	0.0102187	0.582589	0.00972193
konig-mouse-ovn-prince-a-0.8-unweighted-net	P	0.506756	0.0153705	0.578008	0.0110438
konig-mouse-ovn-prince-a-0.9-unweighted-net	P	0.496183	0.00701049	0.568048	0.00522872
zhou-mouse-ova-hopfield-unweighted-net	H	0.477647	0.0121524	0.545444	0.00673806
zhou-mouse-ova-local-unweighted-net	L	0.471127	0.0220138	0.593176	0.0145622
zhou-mouse-ova-ss-unweighted-net	SS	0.531113	0.0170898	0.641917	0.0196088
zhou-mouse-ovn-ff-nr-1-unweighted-net	FF 1	0.467896	0.0122259	0.536327	0.00710764
zhou-mouse-ovn-ff-nr-3-unweighted-net	FF 3	0.442141	0.00898804	0.508112	0.0113863
zhou-mouse-ovn-ff-nr-5-unweighted-net	FF 5	0.448711	0.0101699	0.501226	0.00760082
zhou-mouse-ovn-ff-nr-7-unweighted-net	FF 7	0.450199	0.00937199	0.497756	0.00556507
zhou-mouse-ovn-local-unweighted-net	L+	0.46673	0.018471	0.537305	0.0109769
zhou-mouse-ovn-ss-w-0.01-unweighted-net	SS+	0.461496	0.0138376	0.539037	0.00831383
zhou-mouse-ovn-ss-w-0.1-unweighted-net	SS+	0.457404	0.0142024	0.535988	0.0102442
zhou-mouse-ovn-ss-w-0.5-unweighted-net	SS+	0.461725	0.0089279	0.529643	0.0056817
zhou-mouse-ovn-ss-w-1-unweighted-net	SS+	0.455298	0.0147536	0.523304	0.00774476
zhou-mouse-ovn-ss-w-2-unweighted-net	SS+	0.457865	0.00920684	0.517846	0.0046983
zhou-mouse-ovn-ss-w-10-unweighted-net	SS+	0.456811	0.00836346	0.515427	0.00672248
zhou-mouse-ovn-ss-w-100-unweighted-net	SS+	0.447165	0.0121604	0.510576	0.00442206
zhou-mouse-ovn-prince-a-0.1-unweighted-net	P	0.410173	0.0167151	0.516213	0.0128847
zhou-mouse-ovn-prince-a-0.2-unweighted-net	P	0.417995	0.0167091	0.520153	0.0137555
zhou-mouse-ovn-prince-a-0.3-unweighted-net	P	0.424628	0.0130054	0.52319	0.00957035
zhou-mouse-ovn-prince-a-0.4-unweighted-net	P	0.420064	0.0137789	0.519703	0.010763
zhou-mouse-ovn-prince-a-0.5-unweighted-net	P	0.416865	0.0155036	0.514446	0.0114186
zhou-mouse-ovn-prince-a-0.6-unweighted-net	P	0.420263	0.0180018	0.508605	0.0119451
zhou-mouse-ovn-prince-a-0.7-unweighted-net	P	0.424676	0.0181094	0.508135	0.0115961
zhou-mouse-ovn-prince-a-0.8-unweighted-net	P	0.424947	0.0148004	0.501406	0.00991629
zhou-mouse-ovn-prince-a-0.9-unweighted-net	P	0.438054	0.0112688	0.49809	0.00466546
brass-konig-zhou-mouse-ova-hopfield-unweighted-net	H	0.745412	0.0154246	0.572885	0.0160315
brass-konig-zhou-mouse-ova-local-unweighted-net	L	0.668316	0.0098098	0.593684	0.00749208
brass-konig-zhou-mouse-ova-ss-unweighted-net	SS	0.731578	0.0140732	0.657573	0.0157521
brass-konig-zhou-mouse-ovn-ff-nr-1-unweighted-net	FF 1	0.679971	0.00620198	0.545703	0.00716941
brass-konig-zhou-mouse-ovn-ff-nr-3-unweighted-net	FF 3	0.668919	0.00461549	0.528955	0.00565762
brass-konig-zhou-mouse-ovn-ff-nr-5-unweighted-net	FF 5	0.665266	0.00456285	0.519951	0.00567635
brass-konig-zhou-mouse-ovn-ff-nr-7-unweighted-net	FF 7	0.667748	0.00346057	0.518865	0.00517111
brass-konig-zhou-mouse-ovn-local-unweighted-net	L+	0.671715	0.00713624	0.537142	0.0091009
brass-konig-zhou-mouse-ovn-ss-w-0.01-unweighted-net	SS+	0.688306	0.00596488	0.56003	0.00719869
brass-konig-zhou-mouse-ovn-ss-w-0.5-unweighted-net	SS+	0.689323	0.00579706	0.555554	0.0060742
brass-konig-zhou-mouse-ovn-ss-w-0.1-unweighted-net	SS+	0.690031	0.00381932	0.559096	0.00662306
brass-konig-zhou-mouse-ovn-ss-w-1-unweighted-net	SS+	0.687263	0.00534851	0.552031	0.00767302
brass-konig-zhou-mouse-ovn-ss-w-2-unweighted-net	SS+	0.684403	0.00411566	0.548994	0.00493235
brass-konig-zhou-mouse-ovn-ss-w-10-unweighted-net	SS+	0.679326	0.00623841	0.542069	0.00718485
brass-konig-zhou-mouse-ovn-ss-w-100-unweighted-net	SS+	0.672069	0.00422687	0.536548	0.00480233
brass-konig-zhou-mouse-ovn-prince-a-0.1-unweighted-net	P	0.637663	0.00903487	0.533711	0.00910375
brass-konig-zhou-mouse-ovn-prince-a-0.2-unweighted-net	P	0.638736	0.00982119	0.535244	0.01007
brass-konig-zhou-mouse-ovn-prince-a-0.3-unweighted-net	P	0.641483	0.00612095	0.533698	0.006269
brass-konig-zhou-mouse-ovn-prince-a-0.4-unweighted-net	P	0.641941	0.00572551	0.533234	0.00685023
brass-konig-zhou-mouse-ovn-prince-a-0.5-unweighted-net	P	0.645945	0.0063799	0.532381	0.00789715
brass-konig-zhou-mouse-ovn-prince-a-0.6-unweighted-net	P	0.648402	0.00724749	0.529429	0.0055652
brass-konig-zhou-mouse-ovn-prince-a-0.7-unweighted-net	P	0.650294	0.0047137	0.526888	0.0045019
brass-konig-zhou-mouse-ovn-prince-a-0.8-unweighted-net	P	0.649684	0.00402186	0.519787	0.00531928
brass-konig-zhou-mouse-ovn-prince-a-0.9-unweighted-net	P	0.641387	0.00295022	0.510876	0.00396328
