# Supplementary material for: Network-Based Prediction and Analysis of HIV Dependency Factors
Source: PLoS Comput Biol. 2011 Sep 22;7(9):e1002164. doi: 10.1371/journal.pcbi.1002164 (PMC3178628; doi:10.1371/journal.pcbi.1002164)
Supplement: Table S2 — AUPRC values for the weighted PPI network. The columns are the same as in Table S1. (XLS) [file pcbi.1002164.s012.xls]

## Sheet: supplementary-table-2
Experiment	Algorithm	Mean AUPRC	Std dev AUPRC	Mean AUC	Std dev AUC
brass-mouse-ova-hopfield-weighted-net	H	0.405107	0.0220106	0.5706	0.0165905
brass-mouse-ova-local-weighted-net	L	0.458767	0.0217203	0.600748	0.0118275
brass-mouse-ova-ss-weighted-net	SS	0.443743	0.0232506	0.619272	0.016363
brass-mouse-ovn-ff-nr-1-weighted-net	FF 1	0.427576	0.0146702	0.546333	0.00705558
brass-mouse-ovn-ff-nr-3-weighted-net	FF 3	0.383424	0.00817624	0.544034	0.00711834
brass-mouse-ovn-ff-nr-5-weighted-net	FF 5	0.372583	0.00746639	0.530867	0.00772934
brass-mouse-ovn-ff-nr-7-weighted-net	FF 7	0.37662	0.0109471	0.530048	0.00764027
brass-mouse-ovn-local-weighted-net	L+	0.423433	0.0496455	0.539393	0.0177973
brass-mouse-ovn-ss-w-0.01-weighted-net	SS+	0.371334	0.0230628	0.539251	0.0159876
brass-mouse-ovn-ss-w-0.1-weighted-net	SS+	0.376775	0.0151047	0.539624	0.00814224
brass-mouse-ovn-ss-w-0.5-weighted-net	SS+	0.390471	0.00900187	0.543314	0.00557744
brass-mouse-ovn-ss-w-1-weighted-net	SS+	0.386711	0.00973899	0.542424	0.00470753
brass-mouse-ovn-ss-w-2-weighted-net	SS+	0.389175	0.00996146	0.544091	0.00515628
brass-mouse-ovn-ss-w-10-weighted-net	SS+	0.384975	0.00777489	0.540334	0.00488285
brass-mouse-ovn-ss-w-100-weighted-net	SS+	0.390309	0.00613432	0.545514	0.00414732
brass-mouse-ovn-prince-a-0.1-weighted-net	P	0.386458	0.015241	0.559482	0.00999104
brass-mouse-ovn-prince-a-0.2-weighted-net	P	0.396989	0.0121892	0.56127	0.00727101
brass-mouse-ovn-prince-a-0.3-weighted-net	P	0.365577	0.0250995	0.544131	0.0166745
brass-mouse-ovn-prince-a-0.4-weighted-net	P	0.378062	0.0274344	0.550776	0.0161261
brass-mouse-ovn-prince-a-0.5-weighted-net	P	0.385422	0.0144972	0.551728	0.00601464
brass-mouse-ovn-prince-a-0.6-weighted-net	P	0.388278	0.0206565	0.551275	0.0140458
brass-mouse-ovn-prince-a-0.7-weighted-net	P	0.388226	0.0185224	0.546249	0.0108926
brass-mouse-ovn-prince-a-0.8-weighted-net	P	0.379825	0.0184062	0.53667	0.012437
brass-mouse-ovn-prince-a-0.9-weighted-net	P	0.382779	0.0230227	0.533943	0.0143518
konig-mouse-ova-hopfield-weighted-net	H	0.497028	0.0124903	0.636059	0.00922078
konig-mouse-ova-local-weighted-net	L	0.539103	0.0192144	0.635184	0.0103357
konig-mouse-ova-ss-weighted-net	SS	0.546926	0.0180437	0.629244	0.0103212
konig-mouse-ovn-ff-nr-1-weighted-net	FF 1	0.604142	0.0352982	0.599801	0.00780745
konig-mouse-ovn-ff-nr-3-weighted-net	FF 3	0.515515	0.00825488	0.569876	0.00475451
konig-mouse-ovn-ff-nr-5-weighted-net	FF 5	0.514241	0.00905256	0.565293	0.00555411
konig-mouse-ovn-ff-nr-7-weighted-net	FF 7	0.517473	0.00597031	0.565354	0.00370572
konig-mouse-ovn-local-weighted-net	L+	0.625069	0.041958	0.605073	0.0113674
konig-mouse-ovn-ss-w-0.01-weighted-net	SS+	0.518527	0.0078604	0.582975	0.00506168
konig-mouse-ovn-ss-w-0.1-weighted-net	SS+	0.522773	0.00617664	0.57504	0.00174725
konig-mouse-ovn-ss-w-0.5-weighted-net	SS+	0.524767	0.00494013	0.575469	0.00351481
konig-mouse-ovn-ss-w-1-weighted-net	SS+	0.520375	0.00491171	0.571118	0.00302028
konig-mouse-ovn-ss-w-2-weighted-net	SS+	0.520088	0.00667679	0.570001	0.00357693
konig-mouse-ovn-ss-w-10-weighted-net	SS+	0.515634	0.00603626	0.567268	0.00330421
konig-mouse-ovn-ss-w-100-weighted-net	SS+	0.517544	0.00495535	0.569455	0.00463553
konig-mouse-ovn-prince-a-0.1-weighted-net	P	0.474418	0.0121026	0.571329	0.00816718
konig-mouse-ovn-prince-a-0.2-weighted-net	P	0.487585	0.0103257	0.576071	0.00595039
konig-mouse-ovn-prince-a-0.3-weighted-net	P	0.479098	0.0173921	0.56857	0.00771899
konig-mouse-ovn-prince-a-0.4-weighted-net	P	0.483741	0.0265758	0.565252	0.0133648
konig-mouse-ovn-prince-a-0.5-weighted-net	P	0.494615	0.0131043	0.568618	0.00754969
konig-mouse-ovn-prince-a-0.6-weighted-net	P	0.488673	0.0133504	0.563639	0.0101094
konig-mouse-ovn-prince-a-0.7-weighted-net	P	0.496687	0.0205022	0.563751	0.0133442
konig-mouse-ovn-prince-a-0.8-weighted-net	P	0.502718	0.0109735	0.560332	0.00700385
konig-mouse-ovn-prince-a-0.9-weighted-net	P	0.509026	0.0159889	0.557977	0.0108882
zhou-mouse-ova-hopfield-weighted-net	H	0.49745	0.0153615	0.599381	0.0133249
zhou-mouse-ova-local-weighted-net	L	0.501112	0.0248549	0.605033	0.0194465
zhou-mouse-ova-ss-weighted-net	SS	0.497009	0.0115105	0.565072	0.0108373
zhou-mouse-ovn-ff-nr-1-weighted-net	FF 1	0.506129	0.0247693	0.549126	0.0103113
zhou-mouse-ovn-ff-nr-3-weighted-net	FF 3	0.445616	0.00820518	0.493338	0.00420169
zhou-mouse-ovn-ff-nr-5-weighted-net	FF 5	0.4432	0.00691494	0.490202	0.00368629
zhou-mouse-ovn-ff-nr-7-weighted-net	FF 7	0.443791	0.0127383	0.488008	0.00659624
zhou-mouse-ovn-local-weighted-net	L+	0.494986	0.0263827	0.545128	0.013045
zhou-mouse-ovn-ss-w-0.01-weighted-net	SS+	0.445864	0.00741901	0.49558	0.00484492
zhou-mouse-ovn-ss-w-0.1-weighted-net	SS+	0.444212	0.00997012	0.495597	0.00608941
zhou-mouse-ovn-ss-w-0.5-weighted-net	SS+	0.447732	0.00440767	0.498026	0.00364195
zhou-mouse-ovn-ss-w-1-weighted-net	SS+	0.4497	0.00603543	0.499417	0.00200119
zhou-mouse-ovn-ss-w-2-weighted-net	SS+	0.449833	0.00461667	0.499382	0.00234402
zhou-mouse-ovn-ss-w-10-weighted-net	SS+	0.446012	0.0042528	0.496078	0.00197838
zhou-mouse-ovn-ss-w-100-weighted-net	SS+	0.44226	0.00931286	0.494653	0.00442444
zhou-mouse-ovn-prince-a-0.1-weighted-net	P	0.403957	0.0106627	0.484984	0.00686843
zhou-mouse-ovn-prince-a-0.2-weighted-net	P	0.405028	0.0106775	0.485418	0.00767368
zhou-mouse-ovn-prince-a-0.3-weighted-net	P	0.399284	0.0109771	0.482287	0.00816829
zhou-mouse-ovn-prince-a-0.4-weighted-net	P	0.401785	0.00993168	0.481545	0.00735065
zhou-mouse-ovn-prince-a-0.5-weighted-net	P	0.411394	0.0135896	0.488012	0.00669128
zhou-mouse-ovn-prince-a-0.6-weighted-net	P	0.401899	0.0169601	0.477623	0.0134351
zhou-mouse-ovn-prince-a-0.7-weighted-net	P	0.411003	0.012675	0.480659	0.00824528
zhou-mouse-ovn-prince-a-0.8-weighted-net	P	0.407502	0.0124359	0.479177	0.00640702
zhou-mouse-ovn-prince-a-0.9-weighted-net	P	0.41994	0.011463	0.476044	0.00694806
brass-konig-zhou-mouse-ova-hopfield-weighted-net	H	0.710791	0.00945183	0.622757	0.0118231
brass-konig-zhou-mouse-ova-local-weighted-net	L	0.683098	0.011174	0.598588	0.00930707
brass-konig-zhou-mouse-ova-ss-weighted-net	SS	0.717923	0.0101466	0.60519	0.0100483
brass-konig-zhou-mouse-ovn-ff-nr-1-weighted-net	FF 1	0.690102	0.005403	0.547254	0.00599814
brass-konig-zhou-mouse-ovn-ff-nr-3-weighted-net	FF 3	0.669896	0.00222725	0.5214	0.00254988
brass-konig-zhou-mouse-ovn-ff-nr-5-weighted-net	FF 5	0.667484	0.00121244	0.517167	0.00215634
brass-konig-zhou-mouse-ovn-ff-nr-7-weighted-net	FF 7	0.665126	0.00294218	0.514448	0.0022798
brass-konig-zhou-mouse-ovn-local-weighted-net	L+	0.689634	0.00551911	0.546895	0.00560413
brass-konig-zhou-mouse-ovn-ss-w-0.01-weighted-net	SS+	0.668031	0.00187308	0.522057	0.00169442
brass-konig-zhou-mouse-ovn-ss-w-0.1-weighted-net	SS+	0.667306	0.00104614	0.521272	0.0018133
brass-konig-zhou-mouse-ovn-ss-w-0.5-weighted-net	SS+	0.666863	0.00363091	0.521473	0.00233316
brass-konig-zhou-mouse-ovn-ss-w-1-weighted-net	SS+	0.668905	0.00243348	0.521552	0.00246612
brass-konig-zhou-mouse-ovn-ss-w-2-weighted-net	SS+	0.666471	0.0027181	0.520683	0.00168335
brass-konig-zhou-mouse-ovn-ss-w-10-weighted-net	SS+	0.666032	0.00290924	0.5194	0.00277599
brass-konig-zhou-mouse-ovn-ss-w-100-weighted-net	SS+	0.667589	0.00215047	0.522794	0.00310401
brass-konig-zhou-mouse-ovn-prince-a-0.1-weighted-net	P	0.647688	0.00973152	0.523086	0.00605996
brass-konig-zhou-mouse-ovn-prince-a-0.2-weighted-net	P	0.646659	0.0112975	0.520558	0.0082378
brass-konig-zhou-mouse-ovn-prince-a-0.3-weighted-net	P	0.647031	0.00789147	0.520068	0.00573255
brass-konig-zhou-mouse-ovn-prince-a-0.4-weighted-net	P	0.651852	0.0075893	0.520663	0.00460061
brass-konig-zhou-mouse-ovn-prince-a-0.5-weighted-net	P	0.650046	0.0106334	0.516183	0.00835962
brass-konig-zhou-mouse-ovn-prince-a-0.6-weighted-net	P	0.654271	0.00871843	0.519264	0.00686612
brass-konig-zhou-mouse-ovn-prince-a-0.7-weighted-net	P	0.650783	0.00676237	0.51319	0.00610422
brass-konig-zhou-mouse-ovn-prince-a-0.8-weighted-net	P	0.660909	0.00506965	0.516732	0.00369129
brass-konig-zhou-mouse-ovn-prince-a-0.9-weighted-net	P	0.658436	0.00597254	0.511378	0.00653055
