# Supplementary material for: Network-Based Prediction and Analysis of HIV Dependency Factors
Source: PLoS Comput Biol. 2011 Sep 22;7(9):e1002164. doi: 10.1371/journal.pcbi.1002164 (PMC3178628; doi:10.1371/journal.pcbi.1002164)
Supplement: Table S6 — Annotated predictions made by the SinkSource+ algorithm on the BKZ dataset with the unweighted PPI network, sorted in decreasing order of prediction confidence (column (d)). The columns in the table are (a) Entrez Gene id, (b) gene symbol, (c) whether the gene is a BKZ HDF or not, (d) prediction confidence (1 for BKZ HDFs), (e) rank of the prediction (0 for BKZ HDFs), (f) whether the gene is known to interact with HIV or not, (g) MCODE cluster the gene belongs to, (h) full name for the gene, and p-value of differential expression of the gene in the study by Lederer et al. in (i) Lymph node (Day 10), (j) Lymph node (Day 45), (k) Colon (Day 10), (l) Colon (Day 45), (m) Blood (Day 10), (n) Blood (Day 45). Note that some BKZ HDFs overlap with human orthologs of essential genes in mouse. SinkSource+ treats these genes as unknown examples. Therefore, these genes have an entry of “BKZ” in column (c) and a prediction confidence less than 1 in column (d). (XLS) [file pcbi.1002164.s016.xls]

## Sheet: supplementary-table-6
Entrez Gene id	Gene symbol	BKZ HDF or not	Prediction confidence (1 for BKZ HDFs)	Rank of the prediction (0 for BKZ HDFs)	HIV interactor or not	MCODE cluster the gene belongs to	Full name for the gene	Lederer et al. p-value Lymph node (Day 10)	Lederer et al. p-value Lymph node (Day 45)	Lederer et al. p-value Colon (Day 10)	Lederer et al. p-value Colon (Day 45)	Lederer et al. p-value Blood (Day 10)	Lederer et al. p-value Blood (Day 45)
6626	SNRPA	BKZ	1	0	Y	mcode-cluster-1	small nuclear ribonucleoprotein polypeptide A	0.20157	0.98378	0.21416	0.30711	0.53284	0.09697
7818	DAP3	BKZ	1	0	N	-	death associated protein 3	0.01005	0.62565	0.70842	0.67325	0.44471	0.19005
23636	NUP62	BKZ	1	0	Y	mcode-cluster-9	nucleoporin 62kDa	0.07819	0.98274	0.06955	0.23402	0.15849	0.46773
24148	PRPF6	BKZ	1	0	N	mcode-cluster-1	PRP6 pre-mRNA processing factor 6 homolog (S. cerevisiae)	0.34957	0.24989	0.91088	0.01906	0.97247	0.68132
51010	EXOSC3	BKZ	1	0	N	-	exosome component 3	0.7093	0.77526	0.85208	0.47076	0.68832	0.06787
4700	NDUFA6	BKZ	1	0	N	mcode-cluster-4	NADH dehydrogenase (ubiquinone) 1 alpha subcomplex, 6, 14kDa	0.67832	0.48107	0.87767	0.73109	0.03078	0.06938
29978	UBQLN2	BKZ	1	0	N	-	ubiquilin 2	0.0855	0.31245	0.37804	0.22438	0.50016	0.48202
6634	SNRPD3	BKZ	1	0	Y	mcode-cluster-1	small nuclear ribonucleoprotein D3 polypeptide 18kDa	0.01664	0.02459	0.00328	0.015	0.80845	0.40217
5394	EXOSC10	BKZ	1	0	N	-	exosome component 10	0.11592	0.2214	0.26289	0.06248	0.49623	0.36681
23054	NCOA6	BKZ	1	0	N	mcode-cluster-21	nuclear receptor coactivator 6	0.74244	0.51749	0.67162	0.62624	0.04693	0.20032
9330	GTF3C3	BKZ	1	0	Y	-	general transcription factor IIIC, polypeptide 3, 102kDa	0.33032	0.95968	0.16879	0.69792	0.3458	0.1896
5479	PPIB	BKZ	1	0	Y	-	peptidylprolyl isomerase B (cyclophilin B)	0.60842	0.45474	0.24184	0.84565	0.51127	0.73665
3837	KPNB1	BKZ	1	0	Y	mcode-cluster-9	karyopherin (importin) beta 1	0.07192	0.84125	0.82132	0.24948	0.14702	0.6188
6613	SUMO2	BKZ	1	0	N	-	SMT3 suppressor of mif two 3 homolog 2 (S. cerevisiae)	0.39662	0.09353	0.54371	0.33665	0.82878	0.52091
112950	MED8	BKZ	1	0	N	mcode-cluster-7	mediator complex subunit 8	0.20209	0.68802	0.52945	0.46851	0.03575	0.00195
4736	RPL10A	BKZ	1	0	N	mcode-cluster-1	ribosomal protein L10a	0.17622	0.25139	0.74037	0.06133	0.12165	0.42854
2147	F2	BKZ	1	0	Y	-	coagulation factor II (thrombin)	0.20345	0.19774	0.58249	0.16248	0.22729	0.9606
57122	NUP107	BKZ	1	0	N	mcode-cluster-2	nucleoporin 107kDa	0.31604	0.56817	0.09021	0.15668	0.52865	0.09927
57473	ZNF512B	BKZ	1	0	N	-	zinc finger protein 512B	0.43387	0.50477	0.92728	0.05022	0.64665	0.36075
3146	HMGB1	BKZ	1	0	N	-	high-mobility group box 1	0.06776	0.65513	0.40156	0.551	0.82506	0.2352
5269	SERPINB6	BKZ	1	0	N	-	serpin peptidase inhibitor, clade B (ovalbumin), member 6	0.04085	0.78853	0.60867	0.89373	0.08777	0.00471
219541	MED19	BKZ	1	0	N	-	mediator complex subunit 19	0.6682	0.25399	0.64098	0.13365	0.01146	0.09312
3187	HNRNPH1	BKZ	1	0	N	mcode-cluster-1	heterogeneous nuclear ribonucleoprotein H1 (H)	0.07569	0.32875	0.41163	0.22099	0.73456	0.52931
6687	SPG7	BKZ	1	0	N	-	spastic paraplegia 7 (pure and complicated autosomal recessive)	0.02238	0.00051	0.15754	0.43264	0.91382	0.24294
200186	CRTC2	BKZ	1	0	N	-	CREB regulated transcription coactivator 2	0.69871	0.45267	0.3229	0.00077	0.77328	0.89081
374291	NDUFS7	BKZ	1	0	N	mcode-cluster-4	NADH dehydrogenase (ubiquinone) Fe-S protein 7, 20kDa (NADH-coenzyme Q reductase)	0.60385	0.86076	0.57868	0.26778	0.89513	0.05539
4134	MAP4	BKZ	1	0	N	-	microtubule-associated protein 4	0.05835	0.66014	0.40038	0.08386	0.00696	0.48323
2891	GRIA2	BKZ	1	0	N	-	glutamate receptor, ionotropic, AMPA 2	0.00011	0.00578	0.81641	0.92727	0.45359	0.78167
4023	LPL	BKZ	1	0	N	mcode-cluster-41	lipoprotein lipase	0.63078	0.85103	0.46783	0.16384	0.17664	0.00107
22893	BAHD1	BKZ	1	0	N	-	bromo adjacent homology domain containing 1	0.18197	0.05279	0.02525	0.0162	0.65357	0.01843
30818	KCNIP3	BKZ	1	0	N	-	Kv channel interacting protein 3, calsenilin	0.08633	0.52706	0.89923	0.59681	0.63567	0.14951
5347	PLK1	BKZ	1	0	N	mcode-cluster-2	polo-like kinase 1 (Drosophila)	0.43709	0.48876	0.28184	0.39577	0.46226	0.06303
22938	SNW1	BKZ	1	0	Y	mcode-cluster-28	SNW domain containing 1	0.09252	0.99495	0.28685	0.77645	0.1678	0.62755
9774	BCLAF1	BKZ	1	0	N	-	BCL2-associated transcription factor 1	0.64272	0.63758	0.37877	0.07659	0.79454	0.66575
9743	RICS	BKZ	1	0	N	mcode-cluster-5	Rho GTPase-activating protein	0.13308	0.0123	0.11844	0.83506	0.69695	0.68306
5583	PRKCH	BKZ	1	0	Y	-	protein kinase C, eta	0.26397	0.90259	0.15751	0.64812	0.65353	0.34375
4713	NDUFB7	BKZ	1	0	N	mcode-cluster-4	NADH dehydrogenase (ubiquinone) 1 beta subcomplex, 7, 18kDa	0.71279	0.65617	0.50943	0.3871	0.95699	0.12155
57154	SMURF1	BKZ	1	0	N	-	SMAD specific E3 ubiquitin protein ligase 1	0.01683	0.95669	0.86913	0.10923	0.58964	0.01813
10179	RBM7	BKZ	1	0	N	-	RNA binding motif protein 7	0.50118	0.7422	0.03683	0.96341	0.23134	0.57441
2631	GBAS	BKZ	1	0	N	-	glioblastoma amplified sequence	0.9838	0.68241	0.74025	0.58149	0.38622	0.25187
1956	EGFR	BKZ	1	0	Y	mcode-cluster-40	epidermal growth factor receptor (erythroblastic leukemia viral (v-erb-b) oncogene homolog, avian)	0.93166	0.4857	0.05838	0.011	0.07769	0.22262
5705	PSMC5	BKZ	1	0	Y	mcode-cluster-8	proteasome (prosome, macropain) 26S subunit, ATPase, 5	0.78517	0.0305	0.81676	0.96218	0.91137	0.33104
10762	NUP50	BKZ	1	0	N	mcode-cluster-9	nucleoporin 50kDa	0.11862	0.139	0.8789	0.79807	0.6429	0.30488
640	BLK	BKZ	1	0	N	-	B lymphoid tyrosine kinase	0.94077	0.50276	0.57132	0.54225	0.68477	0.12158
57576	KIF17	BKZ	1	0	N	-	kinesin family member 17	0.10599	0.8104	0.73665	0.56007	0.05861	0.04444
7805	LAPTM5	BKZ	1	0	N	-	lysosomal multispanning membrane protein 5	0.00489	0.41061	0.28404	0.74632	0.03285	0.02851
7421	VDR	BKZ	1	0	Y	-	vitamin D (1,25- dihydroxyvitamin D3) receptor	0.05959	0.11644	0.19831	0.16034	0.90347	0.70003
29959	NRBP1	BKZ	1	0	N	-	nuclear receptor binding protein 1	0.03507	0.01339	0.34286	0.01292	0.23148	0.45336
80762	NDFIP1	BKZ	1	0	N	-	Nedd4 family interacting protein 1	0.05446	0.40397	0.9969	0.7033	0.67622	0.27089
9853	RUSC2	BKZ	1	0	N	-	RUN and SH3 domain containing 2	0.19127	0.38747	0.22702	0.56657	0.03682	0.4628
11214	AKAP13	BKZ	1	0	N	mcode-cluster-14	A kinase (PRKA) anchor protein 13	0.01741	0.71	0.30888	0.08671	0.18824	0.9602
4771	NF2	BKZ	1	0	Y	-	neurofibromin 2 (merlin)	0.8599	0.13633	0.18825	0.05486	0.61681	0.457
10602	CDC42EP3	BKZ	1	0	N	-	CDC42 effector protein (Rho GTPase binding) 3	0.91237	0.15094	0.70932	0.44192	0.47281	0.15836
2965	GTF2H1	BKZ	1	0	Y	mcode-cluster-8	general transcription factor IIH, polypeptide 1, 62kDa	0.23973	0.67571	0.65292	0.79958	0.00921	0.05628
9140	ATG12	BKZ	1	0	N	-	ATG12 autophagy related 12 homolog (S. cerevisiae)	0.06487	0.96239	0.78672	0.72137	0.48055	0.07439
7178	TPT1	BKZ	1	0	N	-	tumor protein, translationally-controlled 1	0.77696	0.30654	0.76044	0.33	0.75849	0.89641
1173	AP2M1	BKZ	1	0	Y	mcode-cluster-19	adaptor-related protein complex 2, mu 1 subunit	0.64859	0.75992	0.30072	0.67787	0.59008	0.00458
5439	POLR2J	BKZ	1	0	Y	mcode-cluster-1	polymerase (RNA) II (DNA directed) polypeptide J, 13.3kDa	0.02393	0.00332	0.38768	0.87877	0.14083	0.07105
5432	POLR2C	BKZ	1	0	Y	mcode-cluster-1	polymerase (RNA) II (DNA directed) polypeptide C, 33kDa	0.0955	0.16866	0.055	0.03684	0.48973	0.10126
1654	DDX3X	BKZ	1	0	Y	-	DEAD (Asp-Glu-Ala-Asp) box polypeptide 3, X-linked	0.30565	0.99865	0.49694	0.23428	0.14992	0.89678
11337	GABARAP	BKZ	1	0	N	-	GABA(A) receptor-associated protein	0.71035	0.5471	0.6901	0.51338	0.14936	0.92701
23279	NUP160	BKZ	1	0	N	mcode-cluster-2	nucleoporin 160kDa	0.03317	0.88496	0.29681	0.17635	0.38799	0.03704
23299	BICD2	BKZ	1	0	N	-	bicaudal D homolog 2 (Drosophila)	0.00934	0.66192	0.23808	0.35038	0.16747	0.40571
5438	POLR2I	BKZ	1	0	Y	mcode-cluster-1	polymerase (RNA) II (DNA directed) polypeptide I, 14.5kDa	0.06467	0.09046	0.40421	0.21596	0.12542	0.03971
6141	RPL18	BKZ	1	0	N	mcode-cluster-1	ribosomal protein L18	0.02484	0.72584	0.8027	0.67743	0.56948	0.48093
10992	SF3B2	BKZ	1	0	Y	mcode-cluster-1	splicing factor 3b, subunit 2, 145kDa	0.00141	0.63599	0.84361	0.27832	0.75734	0.67847
2071	ERCC3	BKZ	1	0	Y	mcode-cluster-8	excision repair cross-complementing rodent repair deficiency, complementation group 3 (xeroderma pigmentosum group B complementing)	0.91595	0.39076	0.29856	0.08873	0.81512	0.52717
2059	EPS8	BKZ	1	0	N	-	epidermal growth factor receptor pathway substrate 8	0.51442	0.67778	0.03507	0.06976	0.13602	0.00688
26230	TIAM2	BKZ	1	0	N	mcode-cluster-14	T-cell lymphoma invasion and metastasis 2	0.356	0.61026	0.3856	0.12001	0.57919	0.24333
51586	MED15	BKZ	1	0	N	mcode-cluster-7	mediator complex subunit 15	0.14457	0.24305	0.74598	0.00373	0.50866	0.70476
5908	RAP1B	BKZ	1	0	N	-	RAP1B, member of RAS oncogene family	0.28836	0.44976	0.90463	0.12176	0.1004	0.34737
27336	HTATSF1	BKZ	1	0	Y	-	HIV-1 Tat specific factor 1	0.11519	0.60288	0.26351	0.65454	0.03683	0.05503
1207	CLNS1A	BKZ	1	0	N	-	chloride channel, nucleotide-sensitive, 1A	0.82086	0.77978	0.64183	0.64221	0.05996	0.13109
375	ARF1	BKZ	1	0	Y	-	ADP-ribosylation factor 1	0.8252	0.86989	0.21006	0.03209	0.28818	0.69393
1380	CR2	BKZ	1	0	Y	-	complement component (3d/Epstein Barr virus) receptor 2	0.08781	0.28028	0.94438	0.70394	0.2054	0.37006
6431	SFRS6	BKZ	1	0	N	mcode-cluster-1	splicing factor, arginine/serine-rich 6	0.45716	0.74336	0.67081	0.15307	0.04428	0.56572
3111	HLA-DOA	BKZ	1	0	Y	mcode-cluster-15	major histocompatibility complex, class II, DO alpha	0.25797	0.50127	0.04528	0.94774	0.98097	0.15188
9282	MED14	BKZ	1	0	N	mcode-cluster-7	mediator complex subunit 14	0.77278	0.04712	0.44387	0.09994	0.29002	0.52238
30834	ZNRD1	BKZ	1	0	N	-	zinc ribbon domain containing 1	0.02699	0.4814	0.24929	0.27528	0.26991	0.37359
166	AES	BKZ	1	0	N	-	amino-terminal enhancer of split	0.00116	0.01693	0.05216	0.40168	0.60376	0.8453
220164	DOK6	BKZ	1	0	N	-	docking protein 6	0.21487	0.69133	0.03266	0.03604	0.54761	0.32277
5664	PSEN2	BKZ	1	0	N	-	presenilin 2 (Alzheimer disease 4)	0.20487	0.61145	0.2057	0.35892	0.14077	0.66694
23291	FBXW11	BKZ	1	0	Y	-	F-box and WD repeat domain containing 11	0.02403	0.48429	0.05653	0.41425	0.23231	0.08468
6422	SFRP1	BKZ	1	0	Y	-	secreted frizzled-related protein 1	0.24098	0.8841	0.15544	0.57122	0.70186	0.19036
6183	MRPS12	BKZ	1	0	N	-	mitochondrial ribosomal protein S12	0.49497	0.11581	0.49291	0.66265	0.29626	0.84937
6924	TCEB3	BKZ	1	0	Y	mcode-cluster-8	transcription elongation factor B (SIII), polypeptide 3 (110kDa, elongin A)	0.18484	0.69958	0.18779	0.31899	0.20535	0.52618
6150	MRPL23	BKZ	1	0	N	-	mitochondrial ribosomal protein L23	0.26207	0.80013	0.34404	0.99082	0.64143	0.83238
9150	CTDP1	BKZ	1	0	Y	mcode-cluster-8	CTD (carboxy-terminal domain, RNA polymerase II, polypeptide A) phosphatase, subunit 1	0.75334	0.30091	0.00043	0.00027	0.88524	0.5693
5903	RANBP2	BKZ	1	0	N	mcode-cluster-2	RAN binding protein 2	0.06622	0.3494	0.45189	0.01698	0.42951	0.0378
920	CD4	BKZ	1	0	Y	mcode-cluster-15	CD4 molecule	0.02561	0.96774	0.74153	0.24341	0.64375	0.14311
51003	MED31	BKZ	1	0	N	mcode-cluster-7	mediator complex subunit 31	0.33302	0.28937	0.49809	0.16912	0.62596	0.30988
6382	SDC1	BKZ	1	0	Y	mcode-cluster-41	syndecan 1	0.70099	0.63988	0.05149	0.78562	0.17609	0.89855
5710	PSMD4	BKZ	1	0	Y	mcode-cluster-8	proteasome (prosome, macropain) 26S subunit, non-ATPase, 4	0.86118	0.93502	0.06212	0.9057	0.82177	0.64491
2923	PDIA3	BKZ	1	0	Y	-	protein disulfide isomerase family A, member 3	0.18529	0.58291	0.64463	0.48961	0.64872	0.12682
23256	SCFD1	BKZ	1	0	N	-	sec1 family domain containing 1	0.25101	0.58223	0.05683	0.03061	0.69409	0.0531
2957	GTF2A1	BKZ	1	0	Y	mcode-cluster-8	general transcription factor IIA, 1, 19/37kDa	0.0395	0.37813	0.33819	0.58772	0.77459	0.12988
79879	CCDC134	BKZ	1	0	N	-	coiled-coil domain containing 134	0.31517	0.63995	0.37022	0.72213	0.2161	0.28801
121506	ERP27	BKZ	1	0	N	-	endoplasmic reticulum protein 27 kDa	0.05695	0.71256	0.19244	0.84592	0.3583	0.76723
6811	STX5	BKZ	1	0	N	-	syntaxin 5	0.02664	0.20422	0.19256	0.5686	0.00179	0.04271
22796	COG2	BKZ	1	0	N	-	component of oligomeric golgi complex 2	0.3481	0.71335	0.52526	0.47355	0.94155	0.43506
23013	SPEN	BKZ	1	0	N	mcode-cluster-31	spen homolog, transcriptional regulator (Drosophila)	0.90685	0.5817	0.31367	0.27575	0.03649	0.00802
858	CAV2	BKZ	1	0	N	-	caveolin 2	0.85194	0.99492	0.35592	0.51914	0.40136	0.15384
58506	SCAF1	BKZ	1	0	N	-	SR-related CTD-associated factor 1	0.23906	0.10857	0.16964	0.469	0.64301	0.3135
5440	POLR2K	BKZ	1	0	Y	mcode-cluster-1	polymerase (RNA) II (DNA directed) polypeptide K, 7.0kDa	0.55249	0.4088	0.62448	0.37268	0.44389	0.3976
9441	MED26	BKZ	1	0	N	mcode-cluster-7	mediator complex subunit 26	0.38188	0.18152	0.90164	0.09022	0.20749	0.11499
5870	RAB6A	BKZ	1	0	N	-	RAB6A, member RAS oncogene family	0.10692	0.63416	0.3124	0.07066	0.70329	0.98279
1803	DPP4	BKZ	1	0	Y	-	dipeptidyl-peptidase 4	0.23377	0.57778	0.45287	0.43545	0.47208	0.29497
4820	NKTR	BKZ	1	0	N	-	natural killer-tumor recognition sequence	0.42544	0.32676	0.13531	0.38968	0.99473	0.47079
9802	DAZAP2	BKZ	1	0	N	-	DAZ associated protein 2	0.15466	0.854	0.30982	0.71775	0.19732	0.92826
5372	PMM1	BKZ	1	0	N	-	phosphomannomutase 1	0.60542	0.6283	0.02369	0.01967	0.09891	0.18479
11193	WBP4	BKZ	1	0	N	-	WW domain binding protein 4 (formin binding protein 21)	0.13301	0.74655	0.47412	0.10989	0.0191	0.12328
64425	POLR1E	BKZ	1	0	N	-	polymerase (RNA) I polypeptide E, 53kDa	0.78158	0.09714	0.8478	0.09009	0.17497	0.30569
2962	GTF2F1	BKZ	1	0	Y	mcode-cluster-1	general transcription factor IIF, polypeptide 1, 74kDa	0.01509	0.01268	0.51253	0.44483	0.64414	0.82576
10594	PRPF8	BKZ	1	0	N	mcode-cluster-1	PRP8 pre-mRNA processing factor 8 homolog (S. cerevisiae)	0.53089	0.28265	0.71111	0.80678	0.63556	0.37892
2122	EVI1	BKZ	1	0	N	-	ecotropic viral integration site 1	0.35316	0.40351	0.08654	0.03219	0.61365	0.26333
4105	MAGEA6	BKZ	1	0	N	-	melanoma antigen family A, 6	0.04086	0.88323	0.47974	0.58152	0.4211	0.77011
10728	PTGES3	BKZ	1	0	Y	-	prostaglandin E synthase 3 (cytosolic)	0.05362	0.29449	0.07295	0.9923	0.19834	0.32607
8021	NUP214	BKZ	1	0	Y	mcode-cluster-9	nucleoporin 214kDa	0.21699	0.27957	0.79695	0.12797	0.41343	0.36362
790	CAD	BKZ	1	0	N	-	carbamoyl-phosphate synthetase 2, aspartate transcarbamylase, and dihydroorotase	0.22312	0.58989	0.39369	0.08083	0.67685	0.09097
5702	PSMC3	BKZ	1	0	Y	mcode-cluster-8	proteasome (prosome, macropain) 26S subunit, ATPase, 3	0.84494	0.15598	0.56864	0.12034	0.79726	0.24729
1974	EIF4A2	BKZ	1	0	N	mcode-cluster-1	eukaryotic translation initiation factor 4A, isoform 2	0.4145	0.50926	0.73328	0.70703	0.30032	0.60095
9972	NUP153	BKZ	1	0	Y	mcode-cluster-9	nucleoporin 153kDa	0.03128	0.8509	0.99152	0.63564	0.38219	0.18227
25791	NGEF	BKZ	1	0	N	mcode-cluster-14	neuronal guanine nucleotide exchange factor	0.67636	0.61694	0.89169	0.58874	0.77511	0.18444
5236	PGM1	BKZ	1	0	N	-	phosphoglucomutase 1	0.12908	0.60552	0.74194	0.08114	0.45764	0.54045
56893	UBQLN4	BKZ	1	0	N	-	ubiquilin 4	0.14724	0.38966	0.65759	0.53848	0.00038	0.00335
6711	SPTBN1	BKZ	1	0	Y	-	spectrin, beta, non-erythrocytic 1	0.51623	0.09903	0.8162	0.52128	0.00025	0.00478
5683	PSMA2	BKZ	1	0	Y	mcode-cluster-8	proteasome (prosome, macropain) subunit, alpha type, 2	0.33647	0.21946	0.07192	0.5087	0.09287	0.29671
388677	NOTCH2NL	BKZ	1	0	N	-	Notch homolog 2 (Drosophila) N-terminal like	0.20842	0.40444	0.98404	0.22334	0.10159	0.99797
5795	PTPRJ	BKZ	1	0	N	-	protein tyrosine phosphatase, receptor type, J	4e-05	0.75952	0.779	0.3756	0.62234	0.46731
8667	EIF3H	BKZ	1	0	N	mcode-cluster-1	eukaryotic translation initiation factor 3, subunit H	0.23504	0.99739	0.34131	0.2648	0.48706	0.49035
55746	NUP133	BKZ	1	0	N	mcode-cluster-2	nucleoporin 133kDa	0.00137	0.65399	0.02542	0.65749	0.65565	0.9248
10656	KHDRBS3	BKZ	1	0	N	-	KH domain containing, RNA binding, signal transduction associated 3	0.3193	0.03662	0.05863	0.16718	0.55505	0.97846
6709	SPTAN1	BKZ	1	0	Y	-	spectrin, alpha, non-erythrocytic 1 (alpha-fodrin)	0.82012	0.57254	0.32732	0.11484	0.27054	0.12133
9440	MED17	BKZ	1	0	N	mcode-cluster-7	mediator complex subunit 17	0.31929	0.62627	0.06702	0.02435	0.80058	0.09014
79902	NUP85	BKZ	1	0	Y	mcode-cluster-2	nucleoporin 85kDa	0.61118	0.19442	0.17034	0.12327	0.19016	0.21946
11345	GABARAPL2	BKZ	1	0	N	-	GABA(A) receptor-associated protein-like 2	0.96641	0.35667	0.30498	0.5264	0.6354	0.97566
3185	HNRNPF	BKZ	1	0	N	mcode-cluster-1	heterogeneous nuclear ribonucleoprotein F	0.12245	0.50333	0.61544	0.00281	0.39762	0.41293
4361	MRE11A	BKZ	1	0	N	-	MRE11 meiotic recombination 11 homolog A (S. cerevisiae)	0.0069	0.07551	0.26778	0.42441	0.54304	0.70014
84078	KBTBD7	BKZ	1	0	N	-	kelch repeat and BTB (POZ) domain containing 7	0.07413	0.02945	0.22203	0.22621	0.40027	0.59991
4904	YBX1	BKZ	1	0	Y	mcode-cluster-1	Y box binding protein 1	0.10558	0.21848	0.17826	0.27564	0.95218	0.53969
6885	MAP3K7	BKZ	1	0	N	-	mitogen-activated protein kinase kinase kinase 7	0.83429	0.86158	0.05316	0.0597	0.96288	0.14205
4705	NDUFA10	BKZ	1	0	N	mcode-cluster-4	NADH dehydrogenase (ubiquinone) 1 alpha subcomplex, 10, 42kDa	0.01453	0.01406	0.27303	0.54083	0.06491	0.1951
1410	CRYAB	BKZ	1	0	N	-	crystallin, alpha B	0.07871	0.92907	0.36764	0.31999	0.72137	0.84936
9170	LPAR2	BKZ	1	0	N	-	lysophosphatidic acid receptor 2	0.02028	0.15893	0.41088	0.49386	0.95078	0.3528
65109	UPF3B	BKZ	1	0	N	mcode-cluster-1	UPF3 regulator of nonsense transcripts homolog B (yeast)	0.06628	0.93805	0.52711	0.66612	0.26743	0.68108
5704	PSMC4	BKZ	1	0	Y	mcode-cluster-8	proteasome (prosome, macropain) 26S subunit, ATPase, 4	0.11768	0.04806	0.19215	0.24252	0.78977	0.0854
5686	PSMA5	BKZ	1	0	Y	mcode-cluster-8	proteasome (prosome, macropain) subunit, alpha type, 5	0.23097	0.76834	0.68561	0.83218	0.7687	0.14792
51807	TUBA8	BKZ	1	0	Y	-	tubulin, alpha 8	0.01177	0.82146	0.89965	0.48204	0.8762	0.51654
285761	DCBLD1	BKZ	1	0	N	-	discoidin, CUB and LCCL domain containing 1	0.54492	0.41305	0.48504	0.57749	0.0039	0.04915
80306	MED28	BKZ	1	0	N	-	mediator complex subunit 28	0.60579	0.79073	0.30669	0.07421	0.65615	0.82998
331	XIAP	BKZ	1	0	N	-	X-linked inhibitor of apoptosis	0.27149	0.19355	0.04785	0.11529	0.70553	0.13848
6907	TBL1X	BKZ	1	0	N	mcode-cluster-28	transducin (beta)-like 1X-linked	0.2821	0.69421	0.01572	0.09622	0.4295	0.22519
8565	YARS	BKZ	1	0	N	-	tyrosyl-tRNA synthetase	0.00038	0.3673	0.0941	0.38181	0.21737	0.11522
10928	RALBP1	BKZ	1	0	N	mcode-cluster-5	ralA binding protein 1	0.00312	0.36393	0.71213	0.4324	0.32878	0.14591
8893	EIF2B5	BKZ	1	0	N	-	eukaryotic translation initiation factor 2B, subunit 5 epsilon, 82kDa	0.46793	0.23491	0.21498	0.72714	0.05579	0.58703
5586	PKN2	BKZ	1	0	N	-	protein kinase N2	0.36988	0.72356	0.13562	0.10692	0.55128	0.90039
5297	PI4KA	BKZ	1	0	N	-	phosphatidylinositol 4-kinase, catalytic, alpha	0.82338	0.21528	0.25784	0.02406	0.75097	0.653
9631	NUP155	BKZ	1	0	N	mcode-cluster-9	nucleoporin 155kDa	0.22381	0.85525	0.56117	0.11186	0.78592	0.14138
10043	TOM1	BKZ	1	0	N	-	target of myb1 (chicken)	0.40937	0.04184	0.80884	0.21328	0.31825	0.65486
6427	SFRS2	BKZ	1	0	Y	mcode-cluster-1	splicing factor, arginine/serine-rich 2	0.03829	0.98453	0.6082	0.02901	0.08527	0.10107
6136	RPL12	BKZ	1	0	N	mcode-cluster-1	ribosomal protein L12	0.15712	0.40527	0.38377	0.765	0.04831	0.30967
5694	PSMB6	BKZ	1	0	Y	mcode-cluster-8	proteasome (prosome, macropain) subunit, beta type, 6	0.5652	0.75473	0.56372	0.32023	0.41281	0.34493
2966	GTF2H2	BKZ	1	0	Y	mcode-cluster-8	general transcription factor IIH, polypeptide 2, 44kDa	0.01755	0.40314	0.85863	0.10607	0.02127	0.24187
2339	FNTA	BKZ	1	0	N	-	farnesyltransferase, CAAX box, alpha	0.86881	0.79192	0.34245	0.22234	0.02656	0.02877
10181	RBM5	BKZ	1	0	N	mcode-cluster-1	RNA binding motif protein 5	0.47457	0.52502	0.69304	0.99339	0.35301	0.74933
1778	DYNC1H1	BKZ	1	0	N	-	dynein, cytoplasmic 1, heavy chain 1	0.13936	0.20055	0.18608	0.9213	0.44096	0.37283
8487	SIP1	BKZ	1	0	Y	-	survival of motor neuron protein interacting protein 1	0.3682	0.92172	0.30597	0.97631	0.75404	0.21789
10482	NXF1	BKZ	1	0	N	-	nuclear RNA export factor 1	0.61455	0.54299	0.13301	0.60992	0.49054	0.79163
7386	UQCRFS1	BKZ	1	0	N	mcode-cluster-4	ubiquinol-cytochrome c reductase, Rieske iron-sulfur polypeptide 1	0.48142	0.33723	0.03281	0.00273	0.26039	0.04905
4726	NDUFS6	BKZ	1	0	N	mcode-cluster-4	NADH dehydrogenase (ubiquinone) Fe-S protein 6, 13kDa (NADH-coenzyme Q reductase)	0.30544	0.31656	0.26583	0.39257	0.38622	0.84923
5430	POLR2A	BKZ	1	0	Y	mcode-cluster-1	polymerase (RNA) II (DNA directed) polypeptide A, 220kDa	0.29527	0.5758	0.65127	0.11393	0.06246	0.02827
57551	TAOK1	BKZ	1	0	N	mcode-cluster-2	TAO kinase 1	0.34379	0.77036	0.342	0.02688	0.58016	0.90145
7372	UMPS	BKZ	1	0	N	-	uridine monophosphate synthetase	0.14882	0.77142	0.68473	0.07355	0.1157	0.02636
10959	TMED2	BKZ	1	0	N	-	transmembrane emp24 domain trafficking protein 2	0.16481	0.94248	0.53411	0.32867	0.87001	0.76185
5437	POLR2H	BKZ	1	0	Y	mcode-cluster-1	polymerase (RNA) II (DNA directed) polypeptide H	0.47324	0.27617	0.40557	0.07029	0.07821	0.59713
91754	NEK9	BKZ	1	0	N	-	NIMA (never in mitosis gene a)- related kinase 9	0.05933	0.79241	0.57901	0.23301	0.59107	0.41854
5688	PSMA7	BKZ	1	0	Y	mcode-cluster-8	proteasome (prosome, macropain) subunit, alpha type, 7	0.59566	0.31866	0.2312	0.07462	0.5015	0.71281
11065	UBE2C	BKZ	1	0	N	mcode-cluster-37	ubiquitin-conjugating enzyme E2C	0.81057	0.42113	0.28048	0.26944	0.42977	0.01137
9570	GOSR2	BKZ	1	0	N	-	golgi SNAP receptor complex member 2	0.00764	0.01264	0.74243	0.49314	0.73247	0.2618
51362	CDC40	BKZ	1	0	N	mcode-cluster-1	cell division cycle 40 homolog (S. cerevisiae)	0.54583	0.83321	0.44102	0.45236	0.37069	0.2212
5886	RAD23A	BKZ	1	0	Y	-	RAD23 homolog A (S. cerevisiae)	0.13701	0.68443	0.13216	0.95327	0.01128	0.00719
26156	RSL1D1	BKZ	1	0	N	-	ribosomal L1 domain containing 1
7320	UBE2B	BKZ	1	0	N	-	ubiquitin-conjugating enzyme E2B (RAD6 homolog)	0.89544	0.00982	0.25354	0.84607	0.49908	0.29117
7450	VWF	BKZ	1	0	N	-	von Willebrand factor	0.02839	0.77407	0.31337	0.01578	0.06907	0.7888
9861	PSMD6	BKZ	1	0	Y	mcode-cluster-8	proteasome (prosome, macropain) 26S subunit, non-ATPase, 6	0.22938	0.17123	0.31977	0.2213	0.41691	0.23051
5799	PTPRN2	BKZ	1	0	N	-	protein tyrosine phosphatase, receptor type, N polypeptide 2	0.02563	0.28849	0.02826	0.01852	0.47898	0.3224
5211	PFKL	BKZ	1	0	N	-	phosphofructokinase, liver	0.27072	0.143	0.70368	0.08314	0.57354	0.87083
5813	PURA	BKZ	1	0	Y	-	purine-rich element binding protein A	0.07502	0.7424	0.0499	0.22789	0.35512	0.66079
56915	EXOSC5	BKZ	1	0	N	-	exosome component 5	0.43668	0.53998	0.37278	0.46825	0.11576	0.02454
8863	PER3	BKZ	1	0	N	-	period homolog 3 (Drosophila)	0.03959	0.50918	0.01207	0.26817	0.79839	0.01011
26003	GORASP2	BKZ	1	0	N	-	golgi reassembly stacking protein 2, 55kDa	0.10807	0.59564	0.10592	0.03759	0.28606	0.07958
54205	CYCS	BKZ	1	0	Y	mcode-cluster-4	cytochrome c, somatic	0.11533	0.32405	0.6036	0.0264	0.01663	0.13678
6627	SNRPA1	BKZ	1	0	Y	mcode-cluster-1	small nuclear ribonucleoprotein polypeptide A'	0.02187	0.58568	0.36906	0.32233	0.17581	0.1363
9416	DDX23	BKZ	1	0	N	mcode-cluster-1	DEAD (Asp-Glu-Ala-Asp) box polypeptide 23	0.00353	0.81229	0.41068	0.68509	0.53986	0.41348
9921	RNF10	BKZ	1	0	N	-	ring finger protein 10	0.17043	0.24364	0.77858	0.06599	0.10661	0.34863
9443	MED7	BKZ	1	0	N	mcode-cluster-7	mediator complex subunit 7	0.37303	0.19567	0.70326	0.48722	0.12383	0.13408
10963	STIP1	BKZ	1	0	N	-	stress-induced-phosphoprotein 1	0.94495	0.80921	0.76335	0.05967	0.23166	0.81344
2067	ERCC1	BKZ	1	0	N	mcode-cluster-9	excision repair cross-complementing rodent repair deficiency, complementation group 1 (includes overlapping antisense sequence)	0.82916	0.96917	0.53255	0.11165	0.89223	0.71354
7332	UBE2L3	BKZ	1	0	Y	-	ubiquitin-conjugating enzyme E2L 3	0.04762	0.17395	0.08079	0.0043	0.20735	0.16672
5721	PSME2	BKZ	1	0	Y	mcode-cluster-8	proteasome (prosome, macropain) activator subunit 2 (PA28 beta)	0.00278	0.69048	0.65753	0.29716	0.18748	0.0851
5682	PSMA1	BKZ	1	0	Y	mcode-cluster-8	proteasome (prosome, macropain) subunit, alpha type, 1	0.12946	0.47384	0.56967	0.58049	0.03466	0.16601
55791	C1orf103	BKZ	1	0	N	-	chromosome 1 open reading frame 103	0.82037	0.89917	0.20376	0.95296	0.85651	0.26341
1211	CLTA	BKZ	1	0	N	mcode-cluster-40	clathrin, light chain (Lca)	0.05995	0.25367	0.91522	0.37461	0.57358	0.28796
7384	UQCRC1	BKZ	1	0	N	mcode-cluster-4	ubiquinol-cytochrome c reductase core protein I	0.00778	0.94966	0.59602	0.2246	0.96805	0.98997
29882	ANAPC2	BKZ	1	0	N	mcode-cluster-37	anaphase promoting complex subunit 2	0.02733	0.73812	0.23552	0.18325	0.16978	0.15874
9020	MAP3K14	BKZ	1	0	Y	mcode-cluster-32	mitogen-activated protein kinase kinase kinase 14	0.04968	0.7293	0.62614	0.36854	0.39476	0.49409
8407	TAGLN2	BKZ	1	0	N	-	transgelin 2	0.08511	0.14032	0.37008	0.43608	0.60714	0.96573
5718	PSMD12	BKZ	1	0	Y	mcode-cluster-8	proteasome (prosome, macropain) 26S subunit, non-ATPase, 12	0.51496	0.08247	0.04842	0.00051	0.21708	0.21539
81876	RAB1B	BKZ	1	0	N	-	RAB1B, member RAS oncogene family	0.05089	0.07513	0.91611	0.08825	0.00103	0.00172
9026	HIP1R	BKZ	1	0	N	-	huntingtin interacting protein 1 related	0.48782	0.76044	0.12103	0.06578	0.00728	0.86216
51366	UBR5	BKZ	1	0	N	-	ubiquitin protein ligase E3 component n-recognin 5	0.01372	0.78278	0.3107	0.20058	0.57921	0.59305
10001	MED6	BKZ	1	0	N	mcode-cluster-7	mediator complex subunit 6	0.06569	0.46831	0.87856	0.10038	0.0504	0.49573
7030	TFE3	BKZ	1	0	N	-	transcription factor binding to IGHM enhancer 3	0.34646	0.58979	0.11414	0.16861	0.05319	0.40341
2107	ETF1	BKZ	1	0	N	mcode-cluster-2	eukaryotic translation termination factor 1	0.13976	0.91626	0.64716	0.10721	0.0428	0.29238
51150	SDF4	BKZ	1	0	N	-	stromal cell derived factor 4	0.47988	0.33752	0.70428	0.56904	0.7915	0.36656
2275	FHL3	BKZ	1	0	N	-	four and a half LIM domains 3	0.05241	0.23635	0.21563	0.95286	0.47651	0.0087
672	BRCA1	BKZ	1	0	Y	-	breast cancer 1, early onset	0.59864	0.71247	0.84233	0.82221	0.52064	0.01842
9442	MED27	BKZ	1	0	N	mcode-cluster-7	mediator complex subunit 27	0.01877	0.0607	0.58673	0.6389	0.58761	0.17326
55749	CCAR1	BKZ	1	0	N	mcode-cluster-1	cell division cycle and apoptosis regulator 1	0.00873	0.86023	0.62398	0.10617	0.59202	0.02799
5426	POLE	BKZ	1	0	Y	mcode-cluster-6	polymerase (DNA directed), epsilon	0.03314	0.16871	0.68756	0.05843	0.80221	0.07936
9575	CLOCK	BKZ	1	0	N	-	clock homolog (mouse)	0.47838	0.36622	0.13085	0.24799	0.29479	0.59861
10657	KHDRBS1	BKZ	1	0	Y	-	KH domain containing, RNA binding, signal transduction associated 1	0.11714	0.74341	0.92232	0.26432	0.11911	0.12158
5862	RAB2A	BKZ	1	0	N	-	RAB2A, member RAS oncogene family	0.47186	0.73688	0.20474	0.07078	0.32328	0.03069
23474	ETHE1	BKZ	1	0	N	-	ethylmalonic encephalopathy 1	0.7475	0.95195	0.21799	0.04423	0.07157	0.14402
29079	MED4	BKZ	1	0	N	mcode-cluster-7	mediator complex subunit 4	0.03849	0.66046	0.63906	0.11943	0.20454	0.58603
5546	PRCC	BKZ	1	0	N	-	papillary renal cell carcinoma (translocation-associated)	0.3736	0.47035	0.19864	0.39146	0.51406	0.42165
7471	WNT1	BKZ	1	0	N	-	wingless-type MMTV integration site family, member 1	0.84155	0.93953	0.07353	0.07309	0.80589	0.93094
338	APOB	BKZ	1	0	N	mcode-cluster-41	apolipoprotein B (including Ag(x) antigen)	0.21741	0.83841	0.26042	0.01449	0.48261	0.97586
1650	DDOST	BKZ	1	0	N	-	dolichyl-diphosphooligosaccharide-protein glycosyltransferase	0.36166	0.67557	0.04415	0.11654	0.13605	0.12043
5899	RALB	BKZ	1	0	N	-	v-ral simian leukemia viral oncogene homolog B (ras related; GTP binding protein)	0.64594	0.70085	0.85782	0.38723	0.03041	0.77117
8087	FXR1	BKZ	1	0	N	-	fragile X mental retardation, autosomal homolog 1	0.11002	0.34543	0.37977	0.91695	0.00871	0.17852
7852	CXCR4	BKZ	1	0	Y	-	chemokine (C-X-C motif) receptor 4	0.04026	0.65551	0.22705	0.1497	0.17291	0.71775
9477	MED20	BKZ	1	0	N	mcode-cluster-7	mediator complex subunit 20	0.08023	0.24543	0.41068	0.31735	0.97762	0.03927
5885	RAD21	BKZ	1	0	N	-	RAD21 homolog (S. pombe)	0.17037	0.75513	0.4245	0.88901	0.1118	0.47226
8431	NR0B2	BKZ	1	0	N	-	nuclear receptor subfamily 0, group B, member 2	0.71274	0.14153	0.89766	0.09174	0.3589	0.83353
10621	POLR3F	BKZ	1	0	Y	-	polymerase (RNA) III (DNA directed) polypeptide F, 39 kDa	0.20077	0.09867	0.25622	0.04012	0.0864	0.46395
9253	NUMBL	BKZ	1	0	N	-	numb homolog (Drosophila)-like	0.58027	0.23094	0.0854	0.29498	0.60418	0.06215
3337	DNAJB1	BKZ	1	0	Y	-	DnaJ (Hsp40) homolog, subfamily B, member 1	0.05106	0.63661	0.05322	0.01623	0.48934	0.24908
84643	KIF2B	BKZ	1	0	N	mcode-cluster-2	kinesin family member 2B	0.36444	0.81097	0.08518	0.02281	0.42003	0.59884
10542	HBXIP	BKZ	1	0	N	-	hepatitis B virus x interacting protein	0.05171	0.01218	0.39692	0.0951	0.11625	0.42226
5441	POLR2L	BKZ	1	0	Y	mcode-cluster-1	polymerase (RNA) II (DNA directed) polypeptide L, 7.6kDa	0.35015	0.01966	0.37259	0.12177	0.10853	0.01883
27258	LSM3	BKZ	1	0	N	-	LSM3 homolog, U6 small nuclear RNA associated (S. cerevisiae)	0.19824	0.38106	0.60703	0.46104	0.18551	0.25394
5213	PFKM	BKZ	1	0	N	-	phosphofructokinase, muscle	0.84255	0.72159	0.13489	0.01084	0.46963	0.42432
2889	RAPGEF1	BKZ	1	0	N	-	Rap guanine nucleotide exchange factor (GEF) 1	0.06677	0.71803	0.56344	0.36926	0.66048	0.99178
150094	SNF1LK	BKZ	1	0	N	-	SNF1-like kinase	0.25803	0.56836	0.66518	0.991	0.20709	0.11447
2073	ERCC5	BKZ	1	0	N	mcode-cluster-9	excision repair cross-complementing rodent repair deficiency, complementation group 5	0.35973	0.73898	0.66952	0.15776	0.6162	0.23831
3065	HDAC1	BKZ	1	0	Y	mcode-cluster-28	histone deacetylase 1	0.44236	0.78628	0.94943	0.07429	0.63839	0.16964
5684	PSMA3	BKZ	1	0	Y	mcode-cluster-8	proteasome (prosome, macropain) subunit, alpha type, 3	0.99597	0.5684	0.7765	0.89301	0.71783	0.75461
57649	PHF12	BKZ	1	0	N	-	PHD finger protein 12	0.16816	0.12383	0.57618	0.2821	0.43915	0.48626
613	BCR	BKZ	1	0	N	mcode-cluster-5	breakpoint cluster region	0.63945	0.24869	0.58211	0.01818	0.8965	0.55802
6311	ATXN2	BKZ	1	0	N	-	ataxin 2	0.54514	0.15345	0.30229	0.05731	0.81099	0.13951
4790	NFKB1	BKZ	1	0	Y	mcode-cluster-28	nuclear factor of kappa light polypeptide gene enhancer in B-cells 1	0.15876	0.30137	0.77551	0.1666	0.2536	0.20635
65264	UBE2Z	BKZ	1	0	N	-	ubiquitin-conjugating enzyme E2Z	0.75615	0.32401	0.38053	0.48795	0.14462	0.87358
9612	NCOR2	BKZ	1	0	N	mcode-cluster-28	nuclear receptor co-repressor 2	0.1599	0.06119	0.34808	0.48449	0.4876	0.19366
10291	SF3A1	BKZ	1	0	N	mcode-cluster-1	splicing factor 3a, subunit 1, 120kDa	0.00576	0.06371	0.25815	0.1751	0.27666	0.11307
10921	RNPS1	BKZ	1	0	N	mcode-cluster-1	RNA binding protein S1, serine-rich domain	0.26013	0.60129	0.15224	0.12754	0.6425	0.63197
3937	LCP2	BKZ	1	0	N	mcode-cluster-15	lymphocyte cytosolic protein 2 (SH2 domain containing leukocyte protein of 76kDa)	0.16606	0.60789	0.46246	0.71227	0.23	0.93757
65125	WNK1	BKZ	1	0	N	-	WNK lysine deficient protein kinase 1	0.01254	0.88505	0.21933	0.12242	0.58318	0.66818
4722	NDUFS3	BKZ	1	0	N	mcode-cluster-4	NADH dehydrogenase (ubiquinone) Fe-S protein 3, 30kDa (NADH-coenzyme Q reductase)	0.00571	0.68486	0.74575	0.28752	0.13384	0.97956
6271	S100A1	BKZ	1	0	N	-	S100 calcium binding protein A1	0.00624	0.88144	0.01274	0.30772	0.15209	0.13081
7324	UBE2E1	BKZ	1	0	N	mcode-cluster-37	ubiquitin-conjugating enzyme E2E 1 (UBC4/5 homolog, yeast)	0.43628	0.36926	0.0585	0.15825	0.08802	0.37298
6921	TCEB1	BKZ	1	0	Y	mcode-cluster-8	transcription elongation factor B (SIII), polypeptide 1 (15kDa, elongin C)	0.06946	0.13422	0.15895	0.36894	0.16189	0.14771
51520	LARS	BKZ	1	0	N	-	leucyl-tRNA synthetase	0.20855	0.8565	0.63069	0.61073	0.05101	0.48046
4928	NUP98	BKZ	1	0	Y	mcode-cluster-2	nucleoporin 98kDa	0.00237	0.08796	0.01338	0.62365	0.03457	0.17359
1289	COL5A1	BKZ	1	0	N	-	collagen, type V, alpha 1	0.15972	0.43623	0.97126	0.28892	0.76929	0.16294
29984	RHOD	BKZ	1	0	N	-	ras homolog gene family, member D	0.06144	0.15224	0.91914	0.71983	0.00538	0.01723
649	BMP1	BKZ	1	0	Y	-	bone morphogenetic protein 1	0.59866	0.39761	0.35693	0.34325	0.02158	0.04114
1950	EGF	BKZ	1	0	Y	mcode-cluster-40	epidermal growth factor (beta-urogastrone)	0.74081	0.9876	0.8405	0.61648	0.72451	0.89539
23365	ARHGEF12	BKZ	1	0	N	mcode-cluster-14	Rho guanine nucleotide exchange factor (GEF) 12	0.26325	0.61096	0.15881	0.15625	0.14252	0.69643
6048	RNF5	BKZ	1	0	N	-	ring finger protein 5	0.64016	0.90144	0.68771	0.89469	0.04701	0.25239
207	AKT1	BKZ	1	0	Y	mcode-cluster-21	v-akt murine thymoma viral oncogene homolog 1	0.53686	0.12437	0.09895	0.26943	0.42378	0.9766
23193	GANAB	BKZ	1	0	Y	-	glucosidase, alpha; neutral AB
4139	MARK1	BKZ	1	0	N	-	MAP/microtubule affinity-regulating kinase 1	0.50338	0.94823	0.23702	0.48753	0.5874	0.13349
4218	RAB8A	BKZ	1	0	N	-	RAB8A, member RAS oncogene family	0.5277	0.73125	0.8145	0.84482	0.59974	0.14007
8711	TNK1	BKZ	1	0	N	-	tyrosine kinase, non-receptor, 1	0.26627	0.69487	0.26377	0.11006	0.00306	0.04324
10075	HUWE1	BKZ	1	0	N	-	HECT, UBA and WWE domain containing 1
8600	TNFSF11	BKZ	1	0	Y	-	tumor necrosis factor (ligand) superfamily, member 11	0.02259	0.28151	0.05895	0.84605	0.07881	0.15971
506	ATP5B	BKZ	1	0	N	mcode-cluster-4	ATP synthase, H+ transporting, mitochondrial F1 complex, beta polypeptide	0.0153	0.75779	0.39682	0.05898	0.47498	0.3241
7514	XPO1	BKZ	1	0	Y	mcode-cluster-2	exportin 1 (CRM1 homolog, yeast)	0.19893	0.64	0.93384	0.23312	0.05596	0.14222
83548	COG3	BKZ	1	0	N	-	component of oligomeric golgi complex 3	0.31263	0.21028	0.44397	0.30609	0.51772	0.8883
1785	DNM2	BKZ	1	0	N	-	dynamin 2	0.00073	0.0317	0.70056	0.17804	0.04615	0.00524
10978	CLP1	-	0.893843	1	N	mcode-cluster-1	CLP1, cleavage and polyadenylation factor I subunit, homolog (S. cerevisiae)	0.18096	0.7994	0.74462	0.21133	0.99722	0.0527
51585	PCF11	-	0.893843	2	N	mcode-cluster-1	PCF11, cleavage and polyadenylation factor subunit, homolog (S. cerevisiae)	0.32963	0.76605	0.27783	0.28207	0.06093	0.47607
83443	SF3B5	-	0.893664	3	N	mcode-cluster-1	splicing factor 3b, subunit 5, 10kDa	0.00786	0.22096	0.73187	0.69137	0.81001	0.36298
84844	PHF5A	-	0.893664	4	N	mcode-cluster-1	PHD finger protein 5A	0.24997	0.63401	0.48979	0.07362	0.70024	0.70627
23451	SF3B1	BKZ	0.893663	5	N	mcode-cluster-1	splicing factor 3b, subunit 1, 155kDa	0.0617	0.38664	0.35558	0.54847	0.19512	0.36526
57794	SF4	-	0.893663	6	N	mcode-cluster-1	splicing factor 4
3191	HNRNPL	-	0.893502	7	N	mcode-cluster-1	heterogeneous nuclear ribonucleoprotein L	0.25734	0.31261	0.57499	0.0934	0.30177	0.05923
53981	CPSF2	-	0.891573	8	N	mcode-cluster-1	cleavage and polyadenylation specific factor 2, 100kDa	0.1543	0.63462	0.16508	0.88671	0.96419	0.79729
1477	CSTF1	-	0.891256	9	N	mcode-cluster-1	cleavage stimulation factor, 3' pre-RNA, subunit 1, 50kDa	0.3537	0.1533	0.95083	0.14643	0.44986	0.02912
22826	DNAJC8	-	0.891148	10	N	mcode-cluster-1	DnaJ (Hsp40) homolog, subfamily C, member 8	0.31167	0.51963	0.73837	0.03634	0.00608	0.1313
3188	HNRNPH2	-	0.89041	11	N	mcode-cluster-1	heterogeneous nuclear ribonucleoprotein H2 (H')	0.77257	0.90685	0.02994	0.08637	0.2078	0.99891
10907	TXNL4A	-	0.888276	12	N	mcode-cluster-1	thioredoxin-like 4A	0.48386	0.2115	0.23455	0.36781	0.4268	0.2386
8175	SF3A2	-	0.888272	13	N	mcode-cluster-1	splicing factor 3a, subunit 2, 66kDa	0.00665	0.36224	0.95146	0.59365	0.33078	0.61208
4799	NFX1	-	0.886453	14	N	mcode-cluster-1	nuclear transcription factor, X-box binding 1	0.23475	0.28914	0.6846	0.33356	0.21051	0.67012
1479	CSTF3	-	0.88589	15	N	mcode-cluster-1	cleavage stimulation factor, 3' pre-RNA, subunit 3, 77kDa	0.05822	0.91974	0.77276	0.38652	0.80321	0.11961
51692	CPSF3	-	0.885752	16	Y	mcode-cluster-1	cleavage and polyadenylation specific factor 3, 73kDa	0.22684	0.81	0.51786	0.09935	0.90679	0.08292
10949	HNRNPA0	-	0.88557	17	N	mcode-cluster-1	heterogeneous nuclear ribonucleoprotein A0	0.09386	0.53576	0.84777	0.02304	0.05653	0.09655
9295	SFRS11	-	0.884895	18	N	mcode-cluster-1	splicing factor, arginine/serine-rich 11	0.14116	0.90287	0.75205	0.77088	0.08044	0.51607
8683	SFRS9	-	0.884212	19	N	mcode-cluster-1	splicing factor, arginine/serine-rich 9	0.49305	0.05979	0.59928	0.03295	0.52932	0.50475
9410	WDR57	-	0.883806	20	N	mcode-cluster-1	WD repeat domain 57 (U5 snRNP specific)	0.24879	0.30272	0.98967	0.08006	0.39199	0.83168
9128	PRPF4	-	0.883427	21	N	mcode-cluster-1	PRP4 pre-mRNA processing factor 4 homolog (yeast)	0.08332	0.61799	0.88989	0.37365	0.03656	0.69151
3181	HNRNPA2B1	-	0.883071	22	N	mcode-cluster-1	heterogeneous nuclear ribonucleoprotein A2/B1	0.03052	0.96316	0.49099	0.12551	0.17087	0.3486
134353	LSM11	-	0.882761	23	N	mcode-cluster-25	LSM11, U7 small nuclear RNA associated	0.65134	0.07544	0.73831	0.05097	0.98463	0.99057
10914	PAPOLA	-	0.882596	24	Y	mcode-cluster-1	poly(A) polymerase alpha	0.10133	0.52943	0.04819	0.72927	0.61254	0.12973
6432	SFRS7	-	0.882497	25	Y	mcode-cluster-1	splicing factor, arginine/serine-rich 7, 35kDa
220988	HNRNPA3	-	0.882351	26	N	mcode-cluster-1	heterogeneous nuclear ribonucleoprotein A3	0.53209	0.95366	0.20744	0.05421	0.4281	0.70601
8106	PABPN1	-	0.881988	27	N	mcode-cluster-1	poly(A) binding protein, nuclear 1	0.29653	0.11482	0.60828	0.34361	0.01256	0.05611
10189	THOC4	-	0.881882	28	N	mcode-cluster-1	THO complex 4	0.0124	0.68432	0.98539	0.58585	0.00305	0.77455
5094	PCBP2	-	0.881509	29	N	mcode-cluster-1	poly(rC) binding protein 2	0.00766	0.12093	0.75959	0.04636	0.02987	0.00519
6430	SFRS5	-	0.881442	30	Y	mcode-cluster-1	splicing factor, arginine/serine-rich 5	0.16346	0.68665	0.26592	0.94165	0.23027	0.95336
10025	MED16	-	0.881005	31	N	mcode-cluster-7	mediator complex subunit 16	0.0053	0.04481	0.45649	0.17984	0.01688	0.00426
29894	CPSF1	-	0.880385	32	N	mcode-cluster-1	cleavage and polyadenylation specific factor 1, 160kDa	0.12796	0.49078	0.4231	0.24532	0.14558	0.78726
6629	SNRPB2	-	0.879989	33	Y	mcode-cluster-1	small nuclear ribonucleoprotein polypeptide B''	0.48193	0.76642	0.33539	0.06428	0.34713	0.16586
10250	SRRM1	-	0.879855	34	N	mcode-cluster-1	serine/arginine repetitive matrix 1	0.31772	0.41391	0.1335	0.06116	0.81608	0.89584
6429	SFRS4	-	0.87943	35	N	mcode-cluster-1	splicing factor, arginine/serine-rich 4	0.08471	0.18256	0.67749	0.012	0.44045	0.35046
7307	U2AF1	-	0.87885	36	N	mcode-cluster-1	U2 small nuclear RNA auxiliary factor 1	0.06527	0.71991	0.84784	0.64286	0.56129	0.67997
10236	HNRNPR	-	0.878619	37	N	mcode-cluster-1	heterogeneous nuclear ribonucleoprotein R	0.02614	0.92189	0.98368	0.25791	0.74451	0.28545
10946	SF3A3	-	0.878262	38	N	mcode-cluster-1	splicing factor 3a, subunit 3, 60kDa	0.26849	0.56301	0.94818	0.82927	0.80238	0.76598
4809	NHP2L1	-	0.876837	39	N	mcode-cluster-1	NHP2 non-histone chromosome protein 2-like 1 (S. cerevisiae)	0.94483	0.16139	0.86983	0.86346	0.74432	0.66655
6632	SNRPD1	-	0.876314	40	Y	mcode-cluster-1	small nuclear ribonucleoprotein D1 polypeptide 16kDa	0.0073	0.08417	0.23828	0.06928	0.62395	0.08929
56339	METTL3	-	0.876129	41	N	-	methyltransferase like 3	0.37732	0.32737	0.21646	0.88374	0.36858	0.12162
6635	SNRPE	-	0.874843	42	N	mcode-cluster-1	small nuclear ribonucleoprotein polypeptide E	0.11048	0.53176	0.3397	0.68305	0.1824	0.74825
79869	FLJ12529	-	0.874689	43	N	mcode-cluster-1	pre-mRNA cleavage factor I, 59 kDa subunit	0.12424	0.48863	0.49255	0.80899	0.88001	0.17497
22916	NCBP2	-	0.874637	44	N	mcode-cluster-1	nuclear cap binding protein subunit 2, 20kDa	0.0693	0.17487	0.40523	0.20602	0.38485	0.25419
9939	RBM8A	-	0.874635	45	N	mcode-cluster-1	RNA binding motif protein 8A	0.43688	0.45161	0.24034	0.67843	0.76269	0.22482
5433	POLR2D	-	0.873735	46	Y	mcode-cluster-1	polymerase (RNA) II (DNA directed) polypeptide D	0.58184	0.68716	0.48177	0.10427	0.01146	0.47314
6636	SNRPF	-	0.873534	47	N	mcode-cluster-1	small nuclear ribonucleoprotein polypeptide F	0.08285	0.96344	0.60912	0.42348	0.07807	0.28593
51639	SF3B14	-	0.873477	48	N	mcode-cluster-1	splicing factor 3B, 14 kDa subunit	0.62954	0.44975	0.58725	0.10842	0.59749	0.93588
90390	MED30	-	0.873036	49	N	mcode-cluster-7	mediator complex subunit 30	0.16267	0.1061	0.00585	0.11646	0.44803	0.27073
11100	HNRNPUL1	-	0.871859	50	N	mcode-cluster-1	heterogeneous nuclear ribonucleoprotein U-like 1	0.85094	0.27075	0.79393	0.17151	0.57078	0.80486
6428	SFRS3	-	0.871556	51	N	mcode-cluster-1	splicing factor, arginine/serine-rich 3	0.56639	0.441	0.18275	0.60413	0.49766	0.48011
27316	RBMX	-	0.869122	52	N	mcode-cluster-1	RNA binding motif protein, X-linked	0.04152	0.85986	0.36701	0.20034	0.96892	0.36363
29974	A1CF	-	0.868641	53	N	-	APOBEC1 complementation factor	0.49559	0.72687	0.2787	0.47957	0.5872	0.1948
10262	SF3B4	-	0.867226	54	Y	mcode-cluster-1	splicing factor 3b, subunit 4, 49kDa	0.0003	0.30568	0.4948	0.72822	0.33643	0.91039
5436	POLR2G	-	0.86676	55	Y	mcode-cluster-1	polymerase (RNA) II (DNA directed) polypeptide G	0.67804	0.47088	0.66394	0.14333	0.14672	0.25095
4116	MAGOH	-	0.866162	56	N	mcode-cluster-1	mago-nashi homolog, proliferation-associated (Drosophila)	0.30762	0.09899	0.07442	0.19065	0.26153	0.35592
892	CCNC	-	0.866153	57	Y	mcode-cluster-7	cyclin C	0.21557	0.46951	0.78321	0.6494	0.88493	0.03187
6633	SNRPD2	-	0.865676	58	Y	mcode-cluster-1	small nuclear ribonucleoprotein D2 polypeptide 16.5kDa	0.14939	0.83599	0.49874	0.44235	0.27987	0.49396
5431	POLR2B	-	0.864575	59	Y	mcode-cluster-1	polymerase (RNA) II (DNA directed) polypeptide B, 140kDa	0.73782	0.28873	0.03665	0.00567	0.55948	0.27634
84967	LSM10	-	0.864285	60	N	mcode-cluster-25	LSM10, U7 small nuclear RNA associated	0.06691	0.09378	0.90946	0.98887	0.36601	0.54479
1478	CSTF2	-	0.863761	61	N	mcode-cluster-1	cleavage stimulation factor, 3' pre-RNA, subunit 2, 64kDa	0.07064	0.46039	0.6347	0.45461	0.42025	0.03395
9969	MED13	-	0.863702	62	N	mcode-cluster-7	mediator complex subunit 13	0.94393	0.23129	0.33823	0.15022	0.26617	0.25128
7884	SLBP	-	0.863237	63	N	mcode-cluster-25	stem-loop binding protein	0.08395	0.59244	0.29177	0.00544	0.15271	0.13569
9343	EFTUD2	-	0.862724	64	N	mcode-cluster-1	elongation factor Tu GTP binding domain containing 2	0.52347	0.7015	0.86552	0.71995	0.24949	0.29161
5435	POLR2F	-	0.862406	65	Y	mcode-cluster-1	polymerase (RNA) II (DNA directed) polypeptide F	0.20781	0.55142	0.36877	0.76577	0.87788	0.6694
23020	ASCC3L1	-	0.862111	66	N	mcode-cluster-1	activating signal cointegrator 1 complex subunit 3-like 1	0.3323	0.34446	0.7414	0.75659	0.39833	0.62735
6637	SNRPG	-	0.861338	67	N	mcode-cluster-1	small nuclear ribonucleoprotein polypeptide G	0.0074	0.02976	0.15602	0.74237	0.9147	0.12174
57819	LSM2	-	0.860769	68	N	mcode-cluster-1	LSM2 homolog, U6 small nuclear RNA associated (S. cerevisiae)	0.01102	0.42402	0.23944	0.4483	0.51453	0.21989
9818	NUPL1	-	0.860063	69	N	mcode-cluster-9	nucleoporin like 1	0.04856	0.89487	0.1111	0.06088	0.07008	0.13973
129401	NUP35	-	0.860063	70	N	mcode-cluster-9	nucleoporin 35kDa
8086	AAAS	-	0.860063	71	N	mcode-cluster-9	achalasia, adrenocortical insufficiency, alacrimia (Allgrove, triple-A)	0.25732	0.0716	0.86963	0.60531	0.01013	0.01136
5725	PTBP1	-	0.859454	72	Y	mcode-cluster-1	polypyrimidine tract binding protein 1	0.00032	0.66396	0.33456	0.00013	0.76566	0.65763
23450	SF3B3	-	0.859262	73	N	mcode-cluster-1	splicing factor 3b, subunit 3, 130kDa	0.36379	0.76982	0.09498	0.01557	0.53983	0.42724
5434	POLR2E	-	0.858594	74	Y	mcode-cluster-1	polymerase (RNA) II (DNA directed) polypeptide E, 25kDa	0.00925	0.04296	0.43264	0.07345	0.64754	0.84207
6628	SNRPB	-	0.857914	75	Y	mcode-cluster-1	small nuclear ribonucleoprotein polypeptides B and B1	0.85025	0.9888	0.38131	0.52049	0.00073	0.02729
9439	MED23	-	0.857299	76	N	mcode-cluster-7	mediator complex subunit 23	0.48204	0.63922	0.77074	0.33304	0.09077	0.35543
8731	RNMT	-	0.856375	77	N	-	RNA (guanine-7-) methyltransferase	0.06765	0.03141	0.40689	0.05078	0.87998	0.36504
8732	RNGTT	-	0.856033	78	Y	-	RNA guanylyltransferase and 5'-phosphatase	0.04655	0.75197	0.13675	0.00105	0.1873	0.31603
9968	MED12	-	0.855863	79	N	mcode-cluster-7	mediator complex subunit 12	0.96396	0.24635	0.00719	0.17053	0.71406	0.1326
6827	SUPT4H1	-	0.855526	80	Y	mcode-cluster-8	suppressor of Ty 4 homolog 1 (S. cerevisiae)	0.5405	0.57482	0.02727	0.59334	0.02477	0.55453
4686	NCBP1	-	0.854881	81	N	mcode-cluster-1	nuclear cap binding protein subunit 1, 80kDa	0.20273	0.7646	0.40616	0.06714	0.37042	0.20095
7469	WHSC2	-	0.854294	82	Y	mcode-cluster-8	Wolf-Hirschhorn syndrome candidate 2	0.00375	0.2633	0.90307	0.78654	0.74445	0.12795
11097	NUPL2	-	0.853332	83	Y	mcode-cluster-12	nucleoporin like 2	0.08416	0.17284	0.74509	0.72022	0.50455	0.58321
11051	NUDT21	-	0.853071	84	N	mcode-cluster-1	nudix (nucleoside diphosphate linked moiety X)-type motif 21	0.84606	0.38355	0.74749	0.62461	0.1586	0.46045
8243	SMC1A	-	0.852973	85	N	mcode-cluster-1	structural maintenance of chromosomes 1A	0.0146	0.15706	0.04102	0.07763	0.13029	0.89221
3184	HNRNPD	-	0.852403	86	N	mcode-cluster-1	heterogeneous nuclear ribonucleoprotein D (AU-rich element RNA binding protein 1, 37kDa)	0.04027	0.67268	0.42077	0.26094	0.79058	0.90781
23511	NUP188	-	0.851796	87	N	mcode-cluster-12	nucleoporin 188kDa
2963	GTF2F2	-	0.851654	88	Y	mcode-cluster-1	general transcription factor IIF, polypeptide 2, 30kDa	0.08335	0.6191	0.43762	0.8732	0.43534	0.20168
4927	NUP88	-	0.850782	89	N	mcode-cluster-12	nucleoporin 88kDa	0.00312	0.21898	0.07522	0.08206	0.68441	0.16609
25888	ZNF473	-	0.850283	90	N	mcode-cluster-25	zinc finger protein 473	0.00371	0.13691	0.98818	0.17469	0.42314	0.59932
3178	HNRNPA1	-	0.850045	91	Y	mcode-cluster-1	heterogeneous nuclear ribonucleoprotein A1	0.03152	0.91241	0.97611	0.63431	0.4797	0.3026
1660	DHX9	-	0.849432	92	Y	mcode-cluster-1	DEAH (Asp-Glu-Ala-His) box polypeptide 9	0.00728	0.8544	0.20452	0.01847	0.34066	0.42241
23225	NUP210	-	0.847928	93	N	mcode-cluster-12	nucleoporin 210kDa	0.0179	0.6338	0.49092	0.42159	0.1735	0.03928
6625	SNRP70	-	0.846675	94	N	mcode-cluster-1	small nuclear ribonucleoprotein 70kDa polypeptide (RNP antigen)
6875	TAF4B	-	0.846398	95	N	mcode-cluster-8	TAF4b RNA polymerase II, TATA box binding protein (TBP)-associated factor, 105kDa
6426	SFRS1	-	0.844295	96	Y	mcode-cluster-1	splicing factor, arginine/serine-rich 1	0.82361	0.16238	0.42029	0.30644	0.20128	0.3055
2521	FUS	-	0.841199	97	N	mcode-cluster-1	fusion (involved in t(12;16) in malignant liposarcoma)
53371	NUP54	-	0.840783	98	Y	mcode-cluster-12	nucleoporin 54kDa	0.2257	0.089	0.66501	0.39487	0.16243	0.07382
11338	U2AF2	-	0.840609	99	N	mcode-cluster-1	U2 small nuclear RNA auxiliary factor 2	0.05384	0.23524	0.17921	0.15222	0.8084	0.939
905	CCNT2	-	0.840453	100	Y	mcode-cluster-8	cyclin T2	0.70802	0.82834	0.54376	0.45465	0.13398	0.54231
1024	CDK8	-	0.839987	101	Y	mcode-cluster-7	cyclin-dependent kinase 8	0.02532	0.38866	0.5356	0.02199	0.18576	0.49861
10421	CD2BP2	-	0.8399	102	N	mcode-cluster-1	CD2 (cytoplasmic tail) binding protein 2	0.24335	0.87804	0.05827	0.09812	0.82429	0.19461
25920	COBRA1	-	0.838849	103	Y	mcode-cluster-8	cofactor of BRCA1	0.01928	0.25186	0.66903	0.00069	0.61459	0.66425
84246	MED10	-	0.838774	104	N	mcode-cluster-7	mediator complex subunit 10	0.52663	0.42856	0.33406	0.48544	0.78406	0.15996
6884	TAF13	-	0.837006	105	Y	mcode-cluster-9	TAF13 RNA polymerase II, TATA box binding protein (TBP)-associated factor, 18kDa
6877	TAF5	-	0.836753	106	Y	mcode-cluster-9	TAF5 RNA polymerase II, TATA box binding protein (TBP)-associated factor, 100kDa	0.0179	0.54684	0.60776	0.52431	0.21085	0.21559
54539	NDUFB11	-	0.835556	107	N	mcode-cluster-4	NADH dehydrogenase (ubiquinone) 1 beta subcomplex, 11, 17.3kDa	0.66109	0.4887	0.25294	0.67464	0.00921	0.18638
55967	NDUFA12	-	0.835556	108	N	mcode-cluster-4	NADH dehydrogenase (ubiquinone) 1 alpha subcomplex, 12	0.80717	0.95637	0.36231	0.08279	0.63111	0.2999
4718	NDUFC2	-	0.835555	109	N	mcode-cluster-4	NADH dehydrogenase (ubiquinone) 1, subcomplex unknown, 2, 14.5kDa	0.08751	0.46366	0.17815	0.06601	0.0783	0.17239
4712	NDUFB6	-	0.835555	110	N	mcode-cluster-4	NADH dehydrogenase (ubiquinone) 1 beta subcomplex, 6, 17kDa	0.69105	0.59064	0.03701	0.4127	0.48849	0.23722
4724	NDUFS4	-	0.835555	111	N	mcode-cluster-4	NADH dehydrogenase (ubiquinone) Fe-S protein 4, 18kDa (NADH-coenzyme Q reductase)	0.97755	0.49709	0.59368	0.71185	0.19369	0.31458
4708	NDUFB2	-	0.835555	112	N	mcode-cluster-4	NADH dehydrogenase (ubiquinone) 1 beta subcomplex, 2, 8kDa	0.45012	0.74663	0.34659	0.53364	0.39949	0.80686
4696	NDUFA3	-	0.835555	113	N	mcode-cluster-4	NADH dehydrogenase (ubiquinone) 1 alpha subcomplex, 3, 9kDa	0.08388	0.65473	0.31256	0.06681	0.08449	0.28496
4728	NDUFS8	-	0.835555	114	N	mcode-cluster-4	NADH dehydrogenase (ubiquinone) Fe-S protein 8, 23kDa (NADH-coenzyme Q reductase)	0.01358	0.09399	0.2975	0.20971	0.54796	0.05841
4709	NDUFB3	-	0.835555	115	N	mcode-cluster-4	NADH dehydrogenase (ubiquinone) 1 beta subcomplex, 3, 12kDa	0.38008	0.58083	0.63268	0.49932	0.05787	0.28671
4717	NDUFC1	-	0.835555	116	N	mcode-cluster-4	NADH dehydrogenase (ubiquinone) 1, subcomplex unknown, 1, 6kDa	0.01405	0.25481	0.22102	0.39435	0.19887	0.33313
126328	NDUFA11	-	0.835555	117	N	mcode-cluster-4	NADH dehydrogenase (ubiquinone) 1 alpha subcomplex, 11, 14.7kDa	0.01589	0.09926	0.05046	0.19636	0.81054	0.59829
4702	NDUFA8	-	0.835555	118	N	mcode-cluster-4	NADH dehydrogenase (ubiquinone) 1 alpha subcomplex, 8, 19kDa	0.87689	0.28772	0.81473	0.01379	0.76453	0.15761
4707	NDUFB1	-	0.835555	119	N	mcode-cluster-4	NADH dehydrogenase (ubiquinone) 1 beta subcomplex, 1, 7kDa	0.04491	0.43263	0.07322	0.03194	0.45057	0.33435
4706	NDUFAB1	-	0.835555	120	N	mcode-cluster-4	NADH dehydrogenase (ubiquinone) 1, alpha/beta subcomplex, 1, 8kDa	0.59428	0.1604	0.33058	0.03513	0.53742	0.33296
4695	NDUFA2	-	0.835555	121	N	mcode-cluster-4	NADH dehydrogenase (ubiquinone) 1 alpha subcomplex, 2, 8kDa	0.0056	0.15301	0.77964	0.90782	0.59946	0.62587
4725	NDUFS5	-	0.835555	122	N	mcode-cluster-4	NADH dehydrogenase (ubiquinone) Fe-S protein 5, 15kDa (NADH-coenzyme Q reductase)	0.02118	0.32018	0.17636	0.01747	0.06894	0.33214
4711	NDUFB5	-	0.835555	123	N	mcode-cluster-4	NADH dehydrogenase (ubiquinone) 1 beta subcomplex, 5, 16kDa	0.06745	0.10786	0.54015	0.65895	0.16471	0.31196
4720	NDUFS2	-	0.835555	124	N	mcode-cluster-4	NADH dehydrogenase (ubiquinone) Fe-S protein 2, 49kDa (NADH-coenzyme Q reductase)	0.25398	0.11504	0.41952	0.84709	0.33762	0.14315
4670	HNRNPM	-	0.834667	125	N	mcode-cluster-1	heterogeneous nuclear ribonucleoprotein M	0.00115	0.61966	0.92455	0.69244	0.6119	0.49962
7936	RDBP	-	0.834148	126	Y	mcode-cluster-8	RD RNA binding protein	0.06192	0.00757	0.65844	0.90381	0.05347	0.05299
5711	PSMD5	-	0.833136	127	Y	mcode-cluster-8	proteasome (prosome, macropain) 26S subunit, non-ATPase, 5	0.02597	0.63808	0.36408	0.2228	0.17016	0.01683
4698	NDUFA5	-	0.832796	128	N	mcode-cluster-4	NADH dehydrogenase (ubiquinone) 1 alpha subcomplex, 5, 13kDa	0.26601	0.16969	0.68841	0.66138	0.15421	0.12862
339	APOBEC1	-	0.832325	129	N	-	apolipoprotein B mRNA editing enzyme, catalytic polypeptide 1	0.13593	0.25008	0.16089	0.51225	0.5797	0.33235
2960	GTF2E1	-	0.832172	130	Y	mcode-cluster-9	general transcription factor IIE, polypeptide 1, alpha 56kDa	0.08423	0.4647	0.45416	0.11003	0.01362	0.06118
11198	SUPT16H	-	0.831765	131	N	mcode-cluster-8	suppressor of Ty 16 homolog (S. cerevisiae)	0.03864	0.94296	0.6905	0.5422	0.77654	0.80578
4731	NDUFV3	-	0.830965	132	N	mcode-cluster-4	NADH dehydrogenase (ubiquinone) flavoprotein 3, 10kDa	0.4935	0.64787	0.35917	0.73795	0.19051	0.01784
4729	NDUFV2	-	0.830747	133	N	mcode-cluster-4	NADH dehydrogenase (ubiquinone) flavoprotein 2, 24kDa	0.37319	0.94133	0.09288	0.08545	0.07983	0.46354
4723	NDUFV1	-	0.830623	134	N	mcode-cluster-4	NADH dehydrogenase (ubiquinone) flavoprotein 1, 51kDa	0.03388	0.16288	0.90918	0.6141	0.42087	0.80985
23165	NUP205	-	0.830303	135	N	mcode-cluster-12	nucleoporin 205kDa	0.03524	0.64097	0.06061	0.00188	0.77386	0.10485
3183	HNRNPC	-	0.830148	136	N	mcode-cluster-1	heterogeneous nuclear ribonucleoprotein C (C1/C2)	0.00672	0.90871	0.20666	0.67784	0.13334	0.80308
522	ATP5J	-	0.829771	137	N	mcode-cluster-4	ATP synthase, H+ transporting, mitochondrial F0 complex, subunit F6	0.30175	0.77588	0.00664	0.48419	0.39737	0.21352
516	ATP5G1	-	0.829771	138	N	mcode-cluster-4	ATP synthase, H+ transporting, mitochondrial F0 complex, subunit C1 (subunit 9)	0.59451	0.31129	0.76506	0.98957	0.93563	0.50911
514	ATP5E	-	0.829771	139	N	mcode-cluster-4	ATP synthase, H+ transporting, mitochondrial F1 complex, epsilon subunit	0.27726	0.34678	0.04134	0.11827	0.67685	0.7683
521	ATP5I	-	0.829771	140	N	mcode-cluster-4	ATP synthase, H+ transporting, mitochondrial F0 complex, subunit E	0.57594	0.90386	0.67453	0.21685	0.22475	0.7674
5690	PSMB2	-	0.829312	141	Y	mcode-cluster-8	proteasome (prosome, macropain) subunit, beta type, 2	0.52316	0.93247	0.80962	0.17226	0.90814	0.7204
3192	HNRNPU	BKZ	0.828942	142	N	mcode-cluster-1	heterogeneous nuclear ribonucleoprotein U (scaffold attachment factor A)	0.13683	0.7253	0.96451	0.20018	0.10054	0.16414
7388	UQCRH	-	0.828916	143	N	mcode-cluster-4	ubiquinol-cytochrome c reductase hinge protein	0.25257	0.29274	0.49839	0.20973	0.09973	0.92445
1537	CYC1	-	0.828915	144	Y	mcode-cluster-4	cytochrome c-1	0.85981	0.83978	0.91812	0.90863	0.00048	0.03433
10975	UQCR	-	0.828915	145	N	mcode-cluster-4	ubiquinol-cytochrome c reductase, 6.4kDa subunit	0.6903	0.44438	0.11865	0.09113	0.13207	0.10543
29796	UCRC	-	0.828915	146	N	mcode-cluster-4	ubiquinol-cytochrome c reductase complex (7.2 kD)	0.40472	0.51072	0.1775	0.68872	0.803	0.58117
4701	NDUFA7	-	0.827549	147	N	mcode-cluster-4	NADH dehydrogenase (ubiquinone) 1 alpha subcomplex, 7, 14.5kDa	0.716	0.33616	0.0077	0.05016	0.17354	0.05228
7175	TPR	-	0.827532	148	N	mcode-cluster-12	translocated promoter region (to activated MET oncogene)	0.04816	0.55732	0.19209	0.18405	0.50027	0.28908
4716	NDUFB10	-	0.826684	149	N	mcode-cluster-4	NADH dehydrogenase (ubiquinone) 1 beta subcomplex, 10, 22kDa	0.00039	0.29055	0.87425	0.7807	0.6758	0.26837
5696	PSMB8	-	0.826629	150	Y	mcode-cluster-8	proteasome (prosome, macropain) subunit, beta type, 8 (large multifunctional peptidase 7)	0.14942	0.55212	0.47424	0.79067	0.42774	0.33086
8480	RAE1	-	0.826581	151	N	mcode-cluster-12	RAE1 RNA export 1 homolog (S. pombe)	0.04123	0.32534	0.15943	0.73071	0.92703	0.65893
81929	SEH1L	-	0.826201	152	N	mcode-cluster-3	SEH1-like (S. cerevisiae)	0.25219	0.01239	0.02246	0.4721	0.06556	0.76153
348995	NUP43	-	0.8262	153	N	mcode-cluster-3	nucleoporin 43kDa	0.76117	0.66457	0.11068	0.00064	0.57039	0.6135
5699	PSMB10	-	0.825865	154	Y	mcode-cluster-8	proteasome (prosome, macropain) subunit, beta type, 10	0.00279	0.61657	0.75347	0.48666	0.72621	0.40434
3190	HNRNPK	-	0.825689	155	Y	mcode-cluster-1	heterogeneous nuclear ribonucleoprotein K	0.78713	0.29583	0.30418	0.92629	0.1543	0.70407
7381	UQCRB	-	0.825626	156	N	mcode-cluster-4	ubiquinol-cytochrome c reductase binding protein	0.00462	0.00075	0.46897	0.0089	0.90372	0.00147
7350	UCP1	-	0.825588	157	N	mcode-cluster-34	uncoupling protein 1 (mitochondrial, proton carrier)	0.58064	0.92982	0.70092	0.26834	0.98367	0.14491
4714	NDUFB8	-	0.825545	158	N	mcode-cluster-4	NADH dehydrogenase (ubiquinone) 1 beta subcomplex, 8, 19kDa	0.02288	0.9449	0.14703	0.32125	0.95706	0.50119
10476	ATP5H	-	0.825356	159	N	mcode-cluster-4	ATP synthase, H+ transporting, mitochondrial F0 complex, subunit d	0.24744	0.52085	0.40536	0.05596	0.42478	0.56131
5715	PSMD9	-	0.8248	160	Y	mcode-cluster-8	proteasome (prosome, macropain) 26S subunit, non-ATPase, 9	0.44932	0.47315	0.46742	0.83015	0.12033	0.06722
2961	GTF2E2	-	0.824782	161	Y	mcode-cluster-9	general transcription factor IIE, polypeptide 2, beta 34kDa	0.15993	0.78802	0.46941	0.18494	0.58607	0.38651
27089	UQCRQ	-	0.824225	162	N	mcode-cluster-4	ubiquinol-cytochrome c reductase, complex III subunit VII, 9.5kDa	0.07787	0.79938	0.93049	0.20118	0.30051	0.53319
4704	NDUFA9	-	0.824081	163	N	mcode-cluster-4	NADH dehydrogenase (ubiquinone) 1 alpha subcomplex, 9, 39kDa	0.14319	0.14896	0.66987	0.25867	0.83885	0.61407
25909	AHCTF1	BKZ	0.824062	164	N	mcode-cluster-2	AT hook containing transcription factor 1	0.01924	0.85488	0.18096	0.02733	0.07085	0.50813
4697	NDUFA4	-	0.824057	165	N	mcode-cluster-4	NADH dehydrogenase (ubiquinone) 1 alpha subcomplex, 4, 9kDa	0.57274	0.20124	0.6911	0.65056	0.62051	0.97202
79023	NUP37	-	0.823195	166	N	mcode-cluster-3	nucleoporin 37kDa	0.29992	0.96702	0.02974	0.05927	0.98152	0.09013
4694	NDUFA1	-	0.822972	167	N	mcode-cluster-4	NADH dehydrogenase (ubiquinone) 1 alpha subcomplex, 1, 7.5kDa	0.13815	0.51145	0.19186	0.00382	0.25318	0.52711
7385	UQCRC2	-	0.822405	168	N	mcode-cluster-4	ubiquinol-cytochrome c reductase core protein II	0.06064	0.95498	0.84758	0.99526	0.27029	0.29385
81857	MED25	-	0.822149	169	N	-	mediator complex subunit 25	0.08347	0.38375	0.11332	0.58036	0.08708	0.22011
2958	GTF2A2	-	0.822057	170	Y	mcode-cluster-9	general transcription factor IIA, 2, 12kDa	0.04734	0.28003	0.62439	0.65895	0.10675	0.55557
4719	NDUFS1	-	0.821466	171	N	mcode-cluster-4	NADH dehydrogenase (ubiquinone) Fe-S protein 1, 75kDa (NADH-coenzyme Q reductase)	0.34198	0.72961	0.19526	0.09241	0.15046	0.55607
51079	NDUFA13	-	0.820588	172	N	mcode-cluster-4	NADH dehydrogenase (ubiquinone) 1 alpha subcomplex, 13	0.28649	0.03758	0.32331	0.15723	0.05603	0.79756
513	ATP5D	-	0.820305	173	N	mcode-cluster-4	ATP synthase, H+ transporting, mitochondrial F1 complex, delta subunit	0.05165	0.45242	0.97702	0.88832	0.03384	0.43718
7351	UCP2	-	0.820215	174	N	mcode-cluster-34	uncoupling protein 2 (mitochondrial, proton carrier)	0.73092	0.90824	0.02748	0.1638	0.00211	0.30071
7352	UCP3	-	0.820215	175	N	mcode-cluster-34	uncoupling protein 3 (mitochondrial, proton carrier)	0.17556	0.38157	0.28645	0.03081	0.93478	0.58003
3033	HADH	-	0.817985	176	N	mcode-cluster-35	hydroxyacyl-Coenzyme A dehydrogenase	0.65927	0.49351	0.37559	0.36815	0.70229	0.49368
515	ATP5F1	-	0.817606	177	N	mcode-cluster-4	ATP synthase, H+ transporting, mitochondrial F0 complex, subunit B1
9862	MED24	-	0.817604	178	N	mcode-cluster-7	mediator complex subunit 24	0.01108	0.29878	0.23252	0.20274	0.65142	0.69906
6883	TAF12	-	0.816571	179	Y	mcode-cluster-9	TAF12 RNA polymerase II, TATA box binding protein (TBP)-associated factor, 20kDa	0.25549	0.88309	0.51028	0.1123	0.03237	0.4768
8178	ELL	-	0.816151	180	Y	mcode-cluster-8	elongation factor RNA polymerase II	0.62552	0.21551	0.56479	0.73926	0.3908	0.49647
6878	TAF6	-	0.8154	181	Y	mcode-cluster-9	TAF6 RNA polymerase II, TATA box binding protein (TBP)-associated factor, 80kDa	0.66197	0.2458	0.21803	0.79868	0.73192	0.04089
55055	ZWILCH	-	0.815272	182	N	mcode-cluster-3	Zwilch, kinetochore associated, homolog (Drosophila)	0.14412	0.49949	0.15467	0.85903	0.28571	0.0221
91687	CENPL	-	0.815272	183	N	mcode-cluster-3	centromere protein L	0.04499	0.77798	0.05691	0.47072	0.61201	0.43403
55839	CENPN	-	0.815272	184	N	mcode-cluster-3	centromere protein N	0.26718	0.69528	1	0.35592	0.56934	0.46827
55166	CENPQ	-	0.815272	185	N	mcode-cluster-3	centromere protein Q	0.60866	0.81062	0.22698	0.42908	0.52525	0.57726
79019	CENPM	-	0.815272	186	N	mcode-cluster-3	centromere protein M	0.3352	0.28846	0.38768	0.08757	0.73443	0.01313
1060	CENPC1	-	0.815271	187	N	mcode-cluster-3	centromere protein C 1	0.56702	0.63182	0.28763	0.7	0.39141	0.10055
2491	CENPI	-	0.815271	188	N	mcode-cluster-3	centromere protein I	0.96539	0.30522	0.68362	0.56892	0.51821	0.20939
401541	CENPP	-	0.815271	189	N	mcode-cluster-3	centromere protein P	0.18325	0.23921	0.2944	0.395	0.6531	0.14005
3796	KIF2A	-	0.815271	190	N	mcode-cluster-3	kinesin heavy chain member 2A	0.01704	0.52331	0.03064	0.00696	0.78239	0.10501
147841	SPC24	-	0.815271	191	N	mcode-cluster-3	SPC24, NDC80 kinetochore complex component, homolog (S. cerevisiae)	0.17215	0.2604	0.47872	0.30756	0.7735	0.1414
378708	APITD1	-	0.815271	192	N	mcode-cluster-3	apoptosis-inducing, TAF9-like domain 1	0.00168	0.471	0.76005	0.95233	0.02884	0.30162
348235	FAM33A	-	0.815271	193	N	mcode-cluster-3	family with sequence similarity 33, member A	0.49554	0.78732	0.27087	0.33452	0.40103	0.56229
5695	PSMB7	-	0.814371	194	Y	mcode-cluster-9	proteasome (prosome, macropain) subunit, beta type, 7	0.03161	0.60445	0.67547	0.49389	0.02154	0.2931
5692	PSMB4	-	0.814214	195	Y	mcode-cluster-9	proteasome (prosome, macropain) subunit, beta type, 4	0.03591	0.59786	0.24211	0.74261	0.39788	0.84453
6882	TAF11	-	0.814188	196	Y	mcode-cluster-9	TAF11 RNA polymerase II, TATA box binding protein (TBP)-associated factor, 28kDa	0.077	0.05148	0.42338	0.01874	0.09303	0.15752
10632	ATP5L	-	0.814028	197	N	mcode-cluster-4	ATP synthase, H+ transporting, mitochondrial F0 complex, subunit G	0.91866	0.31035	0.30375	0.92736	0.00089	0.00731
51808	PHAX	-	0.813703	198	N	mcode-cluster-18	phosphorylated adaptor for RNA export	0.22058	0.43668	0.52205	0.31923	0.87156	0.5755
1350	COX7C	-	0.813441	199	N	mcode-cluster-17	cytochrome c oxidase subunit VIIc	0.26355	0.4628	0.20418	0.07625	0.42628	0.75044
1349	COX7B	-	0.813441	200	N	mcode-cluster-17	cytochrome c oxidase subunit VIIb	0.12334	0.04014	0.39972	0.69212	0.57746	0.80058
9377	COX5A	-	0.813441	201	N	mcode-cluster-17	cytochrome c oxidase subunit Va	0.29968	0.24781	0.08138	0.13839	0.28445	0.24289
1351	COX8A	-	0.813441	202	N	mcode-cluster-17	cytochrome c oxidase subunit 8A (ubiquitous)	0.58445	0.90874	0.9997	0.01936	0.19043	0.03681
1340	COX6B1	-	0.81344	203	N	mcode-cluster-17	cytochrome c oxidase subunit Vib polypeptide 1 (ubiquitous)	0.34868	0.41911	0.74329	0.01155	0.49464	0.8129
1337	COX6A1	-	0.81344	204	N	mcode-cluster-17	cytochrome c oxidase subunit VIa polypeptide 1	0.40132	0.13626	0.03141	0.03275	0.04795	0.27309
64105	CENPK	-	0.812473	205	N	mcode-cluster-3	centromere protein K	0.15039	0.15208	0.39027	0.00781	0.05961	0.19044
54821	ERCC6L	-	0.812395	206	N	mcode-cluster-3	excision repair cross-complementing rodent repair deficiency, complementation group 6-like
11130	ZWINT	-	0.81227	207	N	mcode-cluster-3	ZW10 interactor	0.45506	0.47725	0.90496	0.24288	0.96413	0.06165
57405	SPC25	-	0.811935	208	N	mcode-cluster-3	SPC25, NDC80 kinetochore complex component, homolog (S. cerevisiae)
23122	CLASP2	-	0.811784	209	N	mcode-cluster-3	cytoplasmic linker associated protein 2	0.02122	0.61151	0.37422	0.97147	0.07296	0.12263
5093	PCBP1	-	0.811772	210	N	mcode-cluster-1	poly(rC) binding protein 1	0.16671	0.95319	0.35024	0.00639	0.24641	0.50571
25936	NSL1	-	0.811737	211	N	mcode-cluster-3	NSL1, MIND kinetochore complex component, homolog (S. cerevisiae)	0.27985	0.8216	0.77187	0.17207	0.94727	0.90661
79172	CENPO	-	0.811504	212	N	mcode-cluster-3	centromere protein O	0.00259	0.59425	0.19242	0.9169	0.50729	0.02796
79682	MLF1IP	-	0.811373	213	N	mcode-cluster-3	MLF1 interacting protein	0.23091	0.79313	0.77818	0.06294	0.42165	0.88906
1062	CENPE	-	0.811347	214	N	mcode-cluster-3	centromere protein E, 312kDa	0.81583	0.89765	0.09222	0.95576	0.65536	0.70625
57082	CASC5	-	0.81079	215	N	mcode-cluster-3	cancer susceptibility candidate 5	0.67152	0.09643	0.46306	0.34857	0.05208	0.34017
11004	KIF2C	-	0.810524	216	Y	mcode-cluster-3	kinesin family member 2C	0.23628	0.59175	0.36584	0.45331	0.09281	0.00622
4715	NDUFB9	-	0.810421	217	N	mcode-cluster-4	NADH dehydrogenase (ubiquinone) 1 beta subcomplex, 9, 22kDa	0.39622	0.30003	0.33442	0.57547	0.24369	0.04791
55143	CDCA8	-	0.809752	218	N	mcode-cluster-3	cell division cycle associated 8	0.27514	0.44364	0.52822	0.68785	0.72738	0.0039
9735	KNTC1	-	0.809512	219	N	mcode-cluster-3	kinetochore associated 1	0.1289	0.96741	0.4183	0.12422	0.66807	0.58088
81930	KIF18A	-	0.808297	220	N	mcode-cluster-3	kinesin family member 18A	0.14757	0.65844	0.70002	0.46825	0.26051	0.24965
79003	MIS12	-	0.807919	221	N	mcode-cluster-3	MIS12, MIND kinetochore complex component, homolog (yeast)	0.84132	0.37226	0.73329	0.68638	0.68542	0.09548
79980	DSN1	-	0.807919	222	N	mcode-cluster-3	DSN1, MIND kinetochore complex component, homolog (S. cerevisiae)	0.02152	0.16672	0.30979	0.26515	0.67167	0.70766
6917	TCEA1	-	0.807741	223	Y	mcode-cluster-8	transcription elongation factor A (SII), 1	0.54951	0.82224	0.8184	0.70163	0.44694	0.08725
2968	GTF2H4	-	0.807029	224	Y	mcode-cluster-8	general transcription factor IIH, polypeptide 4, 52kDa	0.747	0.56745	0.3011	0.07523	0.59146	0.42152
2967	GTF2H3	-	0.807029	225	Y	mcode-cluster-8	general transcription factor IIH, polypeptide 3, 34kDa	0.32233	0.87123	0.0494	0.66484	0.57761	0.08909
64946	CENPH	-	0.806218	226	N	mcode-cluster-3	centromere protein H	0.12406	0.29672	0.23075	0.31522	0.26629	0.63899
5685	PSMA4	-	0.806211	227	Y	mcode-cluster-9	proteasome (prosome, macropain) subunit, alpha type, 4	0.16109	0.31804	0.78144	0.9541	0.05486	0.50135
6881	TAF10	-	0.806173	228	Y	mcode-cluster-9	TAF10 RNA polymerase II, TATA box binding protein (TBP)-associated factor, 30kDa	0.03987	0.54217	0.33456	0.04806	0.91006	0.98316
1345	COX6C	-	0.805732	229	N	mcode-cluster-17	cytochrome c oxidase subunit VIc	0.66822	0.84929	0.35919	0.41662	0.11212	0.51585
539	ATP5O	-	0.805596	230	N	mcode-cluster-4	ATP synthase, H+ transporting, mitochondrial F1 complex, O subunit	0.66844	0.11197	0.6825	0.45768	0.56824	0.63465
1058	CENPA	-	0.805416	231	N	mcode-cluster-3	centromere protein A	0.23198	0.41028	0.77002	0.21859	0.64525	0.08676
5698	PSMB9	-	0.805027	232	Y	mcode-cluster-9	proteasome (prosome, macropain) subunit, beta type, 9 (large multifunctional peptidase 2)	0.10598	0.67531	0.38737	0.81906	0.40211	0.53321
23332	CLASP1	-	0.80359	233	N	mcode-cluster-3	cytoplasmic linker associated protein 1	0.02149	0.52544	0.61993	0.26547	0.19914	0.27235
9167	COX7A2L	-	0.803167	234	N	mcode-cluster-17	cytochrome c oxidase subunit VIIa polypeptide 2 like	0.48228	0.07544	0.06542	0.01685	0.69736	0.37103
1329	COX5B	-	0.802776	235	N	mcode-cluster-17	cytochrome c oxidase subunit Vb	0.01057	0.11373	0.81362	0.41854	0.62403	0.53803
1161	ERCC8	-	0.80274	236	N	mcode-cluster-11	excision repair cross-complementing rodent repair deficiency, complementation group 8	0.04956	0.81895	0.68793	0.93112	0.21908	0.82685
54820	NDE1	-	0.802222	237	N	mcode-cluster-3	nudE nuclear distribution gene E homolog 1 (A. nidulans)	0.00052	0.01594	0.33158	0.21858	0.0403	0.00493
220134	C18orf24	-	0.801589	238	N	mcode-cluster-3	chromosome 18 open reading frame 24	0.21725	0.71031	0.16372	0.14915	0.62512	0.45096
2068	ERCC2	-	0.80041	239	Y	mcode-cluster-8	excision repair cross-complementing rodent repair deficiency, complementation group 2	0.71589	0.65077	0.35362	0.09635	0.62359	0.39881
10213	PSMD14	-	0.80027	240	N	mcode-cluster-9	proteasome (prosome, macropain) 26S subunit, non-ATPase, 14	0.25288	0.56912	0.19743	0.85377	0.12193	0.02573
1063	CENPF	-	0.800225	241	N	mcode-cluster-3	centromere protein F, 350/400ka (mitosin)	0.32743	0.81237	0.94955	0.9525	0.43217	0.10056
151648	SGOL1	-	0.800112	242	N	mcode-cluster-3	shugoshin-like 1 (S. pombe)	0.16693	0.30256	0.03451	0.35778	0.54802	0.60071
83540	NUF2	-	0.799928	243	N	mcode-cluster-3	NUF2, NDC80 kinetochore complex component, homolog (S. cerevisiae)	0.63387	0.3639	0.93683	0.38989	0.93071	0.98258
5716	PSMD10	-	0.799724	244	Y	mcode-cluster-9	proteasome (prosome, macropain) 26S subunit, non-ATPase, 10	0.11432	0.22224	0.03072	0.24651	0.62172	0.36004
50628	GEMIN4	-	0.799472	245	N	mcode-cluster-18	gem (nuclear organelle) associated protein 4	0.42221	0.21833	0.04553	0.18926	0.67829	0.02746
5714	PSMD8	-	0.799241	246	Y	mcode-cluster-9	proteasome (prosome, macropain) 26S subunit, non-ATPase, 8	0.08988	0.94781	0.54048	0.83479	0.18943	0.20957
3619	INCENP	-	0.799015	247	N	mcode-cluster-3	inner centromere protein antigens 135/155kDa	0.12429	0.56294	0.75047	0.82593	0.30074	0.36956
498	ATP5A1	-	0.798724	248	N	mcode-cluster-32	ATP synthase, H+ transporting, mitochondrial F1 complex, alpha subunit 1, cardiac muscle
5701	PSMC2	-	0.797459	249	Y	mcode-cluster-9	proteasome (prosome, macropain) 26S subunit, ATPase, 2	0.29703	0.03077	0.1989	0.45346	0.01011	0.02344
2072	ERCC4	-	0.79723	250	N	mcode-cluster-11	excision repair cross-complementing rodent repair deficiency, complementation group 4	0.45143	0.03745	0.72643	0.14745	0.50746	0.63139
5905	RANGAP1	-	0.797131	251	N	mcode-cluster-3	Ran GTPase activating protein 1	0.76628	0.3777	0.1686	0.23523	0.58992	0.47057
1327	COX4I1	-	0.796329	252	N	mcode-cluster-17	cytochrome c oxidase subunit IV isoform 1	0.00742	0.99802	0.41729	0.05999	0.46872	0.49513
6829	SUPT5H	-	0.796236	253	Y	mcode-cluster-9	suppressor of Ty 5 homolog (S. cerevisiae)	0.46411	0.94761	0.0408	0.20692	0.22643	0.47334
5719	PSMD13	-	0.796199	254	Y	mcode-cluster-9	proteasome (prosome, macropain) 26S subunit, non-ATPase, 13	0.18788	0.93018	0.45631	0.54397	0.80309	0.89551
151246	SGOL2	-	0.795367	255	N	mcode-cluster-3	shugoshin-like 2 (S. pombe)
25929	GEMIN5	-	0.794256	256	N	mcode-cluster-18	gem (nuclear organelle) associated protein 5	0.0794	0.82058	0.15141	0.31155	0.68381	0.31025
332	BIRC5	-	0.794101	257	Y	mcode-cluster-3	baculoviral IAP repeat-containing 5	0.18626	0.02605	0.07135	0.18172	0.05064	0.03428
9329	GTF3C4	-	0.793281	258	Y	mcode-cluster-13	general transcription factor IIIC, polypeptide 4, 90kDa	0.35012	0.99959	0.06988	0.55669	0.07569	0.00086
2975	GTF3C1	-	0.79328	259	Y	mcode-cluster-13	general transcription factor IIIC, polypeptide 1, alpha 220kDa	0.80054	0.2379	0.86787	0.92783	0.21575	0.04565
6923	TCEB2	-	0.792637	260	Y	mcode-cluster-9	transcription elongation factor B (SIII), polypeptide 2 (18kDa, elongin B)	0.1099	0.73525	0.43783	0.65962	0.62922	0.93467
55920	RCC2	-	0.792447	261	N	mcode-cluster-3	regulator of chromosome condensation 2	0.30625	0.37103	0.50802	0.14588	0.39295	0.11639
5713	PSMD7	-	0.792158	262	Y	mcode-cluster-9	proteasome (prosome, macropain) 26S subunit, non-ATPase, 7	0.05471	0.22972	0.42061	0.74393	0.26595	0.32458
80152	CENPT	-	0.791531	263	N	mcode-cluster-3	centromere protein T	0.12459	0.33568	0.87274	0.26883	0.01647	0.10233
5700	PSMC1	-	0.7915	264	Y	mcode-cluster-9	proteasome (prosome, macropain) 26S subunit, ATPase, 1	0.09856	0.04264	0.4979	0.95873	0.03482	0.05895
11168	PSIP1	-	0.791446	265	Y	mcode-cluster-12	PC4 and SFRS1 interacting protein 1	0.5186	0.55614	0.39635	0.25206	0.15039	0.10756
5707	PSMD1	-	0.791135	266	Y	mcode-cluster-9	proteasome (prosome, macropain) 26S subunit, non-ATPase, 1	0.00272	0.38039	0.64645	0.73346	0.28564	0.18501
2074	ERCC6	-	0.790116	267	N	mcode-cluster-11	excision repair cross-complementing rodent repair deficiency, complementation group 6	0.01279	0.9669	0.56714	0.57317	0.17817	0.92851
284119	PTRF	-	0.789662	268	N	mcode-cluster-16	polymerase I and transcript release factor	0.1954	0.66618	0.90662	0.11652	0.00233	0.10833
6749	SSRP1	-	0.788675	269	N	mcode-cluster-9	structure specific recognition protein 1	0.00516	0.34529	0.88961	0.89197	0.93393	0.49732
5693	PSMB5	-	0.788584	270	Y	mcode-cluster-9	proteasome (prosome, macropain) subunit, beta type, 5	0.83405	0.75876	0.16847	0.55181	0.6774	0.16353
79833	GEMIN6	-	0.787665	271	N	mcode-cluster-18	gem (nuclear organelle) associated protein 6	0.01274	0.19629	0.19776	0.91195	0.86372	0.18278
11243	PMF1	-	0.78668	272	N	mcode-cluster-3	polyamine-modulated factor 1	0.26806	0.86187	0.05666	0.06025	0.00012	0.05999
6874	TAF4	-	0.786307	273	Y	mcode-cluster-9	TAF4 RNA polymerase II, TATA box binding protein (TBP)-associated factor, 135kDa	0.57645	0.21613	0.20041	0.00802	0.30917	0.10595
2110	ETFDH	-	0.785982	274	N	mcode-cluster-39	electron-transferring-flavoprotein dehydrogenase	0.00863	0.05536	0.1307	0.008	0.47289	0.02663
5902	RANBP1	-	0.785117	275	Y	mcode-cluster-12	RAN binding protein 1	0.01073	0.9431	0.60578	0.43001	0.8242	0.51373
10403	NDC80	-	0.785096	276	N	mcode-cluster-3	NDC80 homolog, kinetochore complex component (S. cerevisiae)	0.87212	0.44348	0.65488	0.85426	0.66631	0.16941
5691	PSMB3	-	0.784392	277	Y	mcode-cluster-9	proteasome (prosome, macropain) subunit, beta type, 3	0.27207	0.18605	0.46311	0.07858	0.83299	0.4564
5709	PSMD3	-	0.784261	278	Y	mcode-cluster-9	proteasome (prosome, macropain) 26S subunit, non-ATPase, 3	0.18141	0.33951	0.63542	0.63236	0.95349	0.27572
4967	OGDH	-	0.784112	279	N	-	oxoglutarate (alpha-ketoglutarate) dehydrogenase (lipoamide)	0.42577	0.98345	0.60075	0.1081	0.93914	0.99901
9184	BUB3	-	0.784049	280	N	mcode-cluster-3	BUB3 budding uninhibited by benzimidazoles 3 homolog (yeast)	0.40097	0.85885	0.97542	0.28512	0.59009	0.36994
5720	PSME1	-	0.783683	281	Y	mcode-cluster-9	proteasome (prosome, macropain) activator subunit 1 (PA28 alpha)	0.00554	0.6756	0.30152	0.57667	0.73857	0.17452
3032	HADHB	-	0.782491	282	N	mcode-cluster-35	hydroxyacyl-Coenzyme A dehydrogenase/3-ketoacyl-Coenzyme A thiolase/enoyl-Coenzyme A hydratase (trifunctional protein), beta subunit	0.00147	0.10708	0.72694	0.03802	0.04123	0.25758
56949	XAB2	BKZ	0.780931	283	N	mcode-cluster-9	XPA binding protein 2	0.13014	0.38991	0.90966	0.45556	0.2036	0.13469
5687	PSMA6	-	0.780764	284	Y	mcode-cluster-9	proteasome (prosome, macropain) subunit, alpha type, 6	0.18512	0.28798	0.13821	0.07094	0.08397	0.52281
5048	PAFAH1B1	-	0.780219	285	Y	mcode-cluster-3	platelet-activating factor acetylhydrolase, isoform Ib, alpha subunit 45kDa	0.99438	0.51842	0.22808	0.35864	0.03297	0.01415
9491	PSMF1	-	0.780145	286	Y	mcode-cluster-9	proteasome (prosome, macropain) inhibitor subunit 1 (PI31)	0.05589	0.90814	0.41252	0.75352	0.00873	0.01317
22919	MAPRE1	-	0.780055	287	N	mcode-cluster-3	microtubule-associated protein, RP/EB family, member 1	0.05066	0.47571	0.84967	0.0451	0.02918	0.00093
25885	POLR1A	-	0.779021	288	N	mcode-cluster-16	polymerase (RNA) I polypeptide A, 194kDa	0.05046	0.24789	0.72045	0.30377	0.10966	0.43286
701	BUB1B	-	0.777818	289	N	mcode-cluster-3	BUB1 budding uninhibited by benzimidazoles 1 homolog beta (yeast)	0.19538	0.68754	0.27141	0.57326	0.15268	0.27087
9212	AURKB	-	0.777701	290	N	mcode-cluster-3	aurora kinase B	0.63262	0.26014	0.32882	0.02823	0.24931	0.41009
3030	HADHA	-	0.777158	291	N	mcode-cluster-35	hydroxyacyl-Coenzyme A dehydrogenase/3-ketoacyl-Coenzyme A thiolase/enoyl-Coenzyme A hydratase (trifunctional protein), alpha subunit	0.05917	0.66077	0.34765	0.05467	0.67383	0.26409
509	ATP5C1	-	0.777121	292	N	mcode-cluster-32	ATP synthase, H+ transporting, mitochondrial F1 complex, gamma polypeptide 1	0.82502	0.99916	0.77193	0.73963	0.00424	0.10454
9551	ATP5J2	-	0.776929	293	N	mcode-cluster-32	ATP synthase, H+ transporting, mitochondrial F0 complex, subunit F2	0.00025	0.10351	0.68654	0.05188	0.83415	0.14084
6391	SDHC	-	0.776368	294	N	mcode-cluster-24	succinate dehydrogenase complex, subunit C, integral membrane protein, 15kDa	0.3816	0.69016	0.59081	0.24682	0.20506	0.08794
6392	SDHD	-	0.776368	295	N	mcode-cluster-24	succinate dehydrogenase complex, subunit D, integral membrane protein	0.26413	0.92098	0.15216	0.02276	0.1317	0.17007
10726	NUDC	-	0.77453	296	N	mcode-cluster-3	nuclear distribution gene C homolog (A. nidulans)	0.02524	0.51204	0.43855	0.43447	0.53896	0.00774
8379	MAD1L1	-	0.774359	297	N	mcode-cluster-3	MAD1 mitotic arrest deficient-like 1 (yeast)	0.22595	0.98467	0.01481	0.92115	0.62263	0.98103
661	POLR3D	-	0.773926	298	Y	mcode-cluster-13	polymerase (RNA) III (DNA directed) polypeptide D, 44kDa	0.00149	0.08057	0.07496	0.48247	0.57379	0.15907
55703	POLR3B	-	0.773926	299	Y	mcode-cluster-13	polymerase (RNA) III (DNA directed) polypeptide B	0.03821	0.26805	0.81135	0.12192	0.44574	0.05068
2976	GTF3C2	-	0.773254	300	Y	mcode-cluster-13	general transcription factor IIIC, polypeptide 2, beta 110kDa	0.59992	0.56166	0.02689	0.79735	0.73637	0.73778
9328	GTF3C5	-	0.772504	301	Y	mcode-cluster-13	general transcription factor IIIC, polypeptide 5, 63kDa	0.74567	0.09063	0.14263	0.19058	0.35731	0.15656
96764	TGS1	-	0.772472	302	N	mcode-cluster-18	trimethylguanosine synthase homolog (S. cerevisiae)	0.38667	0.91751	0.64669	0.77535	0.51909	0.97292
8815	BANF1	-	0.772413	303	Y	mcode-cluster-12	barrier to autointegration factor 1	0.65587	0.7333	0.76292	0.70341	0.11253	0.21573
9883	POM121	-	0.770512	304	N	mcode-cluster-12	POM121 membrane glycoprotein (rat)	0.00735	0.15105	0.70789	0.00101	0.54825	0.79288
79760	GEMIN7	-	0.767493	305	N	mcode-cluster-18	gem (nuclear organelle) associated protein 7	0.58632	0.42073	0.27665	0.7336	0.11873	0.88612
55718	POLR3E	-	0.766974	306	Y	mcode-cluster-13	polymerase (RNA) III (DNA directed) polypeptide E (80kD)	0.21	0.49462	0.62482	0.10946	0.16285	0.12977
6389	SDHA	-	0.766936	307	N	mcode-cluster-24	succinate dehydrogenase complex, subunit A, flavoprotein (Fp)	0.13957	0.14386	0.34619	0.14752	0.67963	0.06627
6837	MED22	-	0.765819	308	N	-	mediator complex subunit 22	0.11195	0.01924	0.0779	0.10189	0.74425	0.50632
6618	SNAPC2	-	0.764221	309	N	mcode-cluster-13	small nuclear RNA activating complex, polypeptide 2, 45kDa	0.77809	0.6095	0.22365	0.02245	0.46403	0.56049
7702	ZNF143	-	0.764221	310	N	mcode-cluster-13	zinc finger protein 143	0.72253	0.92385	0.02102	0.78471	0.81785	0.57291
6621	SNAPC4	-	0.764221	311	N	mcode-cluster-13	small nuclear RNA activating complex, polypeptide 4, 190kDa	0.0465	0.16415	0.55114	0.161	0.09217	0.37268
902	CCNH	-	0.763405	312	Y	mcode-cluster-9	cyclin H	0.80248	0.8824	0.74316	0.39366	0.33018	0.14195
4085	MAD2L1	-	0.762686	313	N	mcode-cluster-3	MAD2 mitotic arrest deficient-like 1 (yeast)	0.39172	0.41091	0.98108	0.93137	0.23477	0.91975
6396	SEC13	-	0.762383	314	N	mcode-cluster-3	SEC13 homolog (S. cerevisiae)
9688	NUP93	-	0.762044	315	N	mcode-cluster-12	nucleoporin 93kDa	0.0003	0.63132	0.30576	0.0327	0.53384	0.03345
51497	TH1L	-	0.761793	316	Y	mcode-cluster-9	TH1-like (Drosophila)	0.00141	0.02739	0.22547	0.64019	0.47817	0.0654
11178	LZTS1	-	0.759828	317	N	mcode-cluster-13	leucine zipper, putative tumor suppressor 1	0.95578	0.1617	0.72046	0.00911	0.86378	0.27588
6872	TAF1	-	0.759769	318	Y	mcode-cluster-9	TAF1 RNA polymerase II, TATA box binding protein (TBP)-associated factor, 250kDa	0.0573	0.59901	0.5823	0.04705	0.07379	0.51042
1022	CDK7	-	0.759308	319	Y	mcode-cluster-9	cyclin-dependent kinase 7	0.04726	0.5942	0.92078	0.2829	0.5121	0.09374
51082	POLR1D	-	0.758572	320	N	mcode-cluster-16	polymerase (RNA) I polypeptide D, 16kDa	0.24037	0.90993	0.22605	0.53326	0.85378	0.42399
5689	PSMB1	-	0.758175	321	Y	mcode-cluster-9	proteasome (prosome, macropain) subunit, beta type, 1	0.31255	0.88125	0.84447	0.64399	0.08105	0.18945
5708	PSMD2	-	0.757737	322	Y	mcode-cluster-9	proteasome (prosome, macropain) 26S subunit, non-ATPase, 2	0.00122	0.18665	0.53098	0.17843	0.8574	0.97844
6232	RPS27	-	0.756942	323	N	mcode-cluster-2	ribosomal protein S27	0.64704	0.01875	0.5645	0.36536	0.12129	0.61194
4331	MNAT1	-	0.7556	324	Y	mcode-cluster-9	menage a trois homolog 1, cyclin H assembly factor (Xenopus laevis)	0.57949	0.15876	0.23398	0.00327	0.29297	0.03843
6619	SNAPC3	-	0.755559	325	N	mcode-cluster-13	small nuclear RNA activating complex, polypeptide 3, 50kDa
6617	SNAPC1	-	0.755559	326	N	mcode-cluster-13	small nuclear RNA activating complex, polypeptide 1, 43kDa	0.511	0.09263	0.33578	0.57054	0.42701	0.82995
54700	RRN3	-	0.755269	327	N	mcode-cluster-16	RRN3 RNA polymerase I transcription factor homolog (S. cerevisiae)	0.56881	0.93815	0.2631	0.23023	0.45679	0.00149
2971	GTF3A	-	0.754548	328	N	mcode-cluster-13	general transcription factor IIIA	0.01597	0.01031	0.3511	0.02098	0.07118	0.22581
5501	PPP1CC	-	0.753908	329	Y	mcode-cluster-3	protein phosphatase 1, catalytic subunit, gamma isoform	0.15109	0.79996	0.6017	0.05963	0.56822	0.61379
10073	SNUPN	-	0.752827	330	N	mcode-cluster-18	snurportin 1	0.44849	0.87933	0.35959	0.10742	0.64454	0.20033
7508	XPC	-	0.752563	331	N	mcode-cluster-13	xeroderma pigmentosum, complementation group C	0.03902	0.54055	0.56408	0.53434	0.84768	0.62211
171568	POLR3H	-	0.752352	332	Y	mcode-cluster-13	polymerase (RNA) III (DNA directed) polypeptide H (22.9kD)	0.0476	0.22658	0.39309	0.27551	0.49655	0.48253
5887	RAD23B	-	0.750837	333	N	mcode-cluster-13	RAD23 homolog B (S. cerevisiae)	0.60016	0.21626	0.17194	0.25146	0.25068	0.06184
10112	KIF20A	-	0.75	334	N	-	kinesin family member 20A	0.0693	0.65459	0.16969	0.39579	0.40956	0.11374
54797	MED18	-	0.75	335	N	-	mediator complex subunit 18	0.03538	0.05029	0.72205	0.9429	0.36181	0.09487
9013	TAF1C	-	0.749747	336	N	mcode-cluster-16	TATA box binding protein (TBP)-associated factor, RNA polymerase I, C, 110kDa	0.00437	0.3374	0.11668	0.82687	0.26426	0.65554
81565	NDEL1	-	0.749252	337	N	mcode-cluster-3	nudE nuclear distribution gene E homolog (A. nidulans)-like 1	0.25522	0.55346	0.61994	0.94368	0.45828	0.03678
5469	MED1	-	0.74755	338	N	-	mediator complex subunit 1	0.0467	0.26563	0.04142	0.01332	0.17369	0.71776
2959	GTF2B	-	0.745825	339	Y	mcode-cluster-9	general transcription factor IIB	0.00018	0.00387	0.4498	0.1057	0.05741	0.99736
6880	TAF9	-	0.74572	340	Y	mcode-cluster-9	TAF9 RNA polymerase II, TATA box binding protein (TBP)-associated factor, 32kDa	0.9336	0.64499	0.31244	0.05072	0.59314	0.54185
79084	WDR77	-	0.745385	341	N	mcode-cluster-18	WD repeat domain 77	0.6657	0.9597	0.80243	0.06824	0.28786	0.52949
11218	DDX20	-	0.744933	342	N	mcode-cluster-18	DEAD (Asp-Glu-Ala-Asp) box polypeptide 20	0.86624	0.18887	0.61982	0.31415	0.58788	0.98352
1025	CDK9	-	0.744055	343	Y	mcode-cluster-9	cyclin-dependent kinase 9	0.65667	0.68101	0.44381	0.87274	0.67811	0.1045
3978	LIG1	-	0.743934	344	N	-	ligase I, DNA, ATP-dependent	0.89102	0.79451	0.42509	0.91474	0.60485	0.28959
9533	POLR1C	-	0.743614	345	N	mcode-cluster-16	polymerase (RNA) I polypeptide C, 30kDa	0.02087	0.5031	0.11085	0.77284	0.82375	0.17039
84172	POLR1B	-	0.741583	346	N	mcode-cluster-16	polymerase (RNA) I polypeptide B, 128kDa	0.01584	0.43132	0.85759	0.01093	0.93178	0.68161
991	CDC20	-	0.741293	347	Y	mcode-cluster-3	cell division cycle 20 homolog (S. cerevisiae)	0.04264	0.96497	0.32601	0.33894	0.46562	0.08533
1973	EIF4A1	-	0.741138	348	N	mcode-cluster-2	eukaryotic translation initiation factor 4A, isoform 1	0.01383	0.84715	0.2923	0.09045	0.81806	0.70697
6390	SDHB	-	0.740879	349	Y	mcode-cluster-24	succinate dehydrogenase complex, subunit B, iron sulfur (Ip)	0.22145	0.28355	0.24255	0.6864	0.00333	0.17031
9015	TAF1A	-	0.740075	350	N	mcode-cluster-16	TATA box binding protein (TBP)-associated factor, RNA polymerase I, A, 48kDa	0.18456	0.6351	0.14172	0.29547	0.17659	0.35947
7270	TTF1	-	0.739761	351	N	mcode-cluster-16	transcription termination factor, RNA polymerase I	0.06558	0.15695	0.51083	0.31949	0.39679	0.8557
140890	SFRS12	-	0.737919	352	N	-	splicing factor, arginine/serine-rich 12	0.11183	0.70436	0.8822	0.70447	0.26837	0.53484
3842	TNPO1	-	0.736058	353	Y	-	transportin 1	0.98671	0.86295	0.68157	0.44807	0.22018	0.69858
6218	RPS17	-	0.735356	354	N	mcode-cluster-2	ribosomal protein S17	0.14559	0.64579	0.97327	0.95625	0.18153	0.77955
2972	BRF1	-	0.734441	355	N	mcode-cluster-13	BRF1 homolog, subunit of RNA polymerase III transcription initiation factor IIIB (S. cerevisiae)	0.12547	0.71842	0.733	0.0127	0.00011	0.00485
80227	PAAF1	-	0.734236	356	N	-	proteasomal ATPase-associated factor 1	0.00242	0.00527	0.88412	0.44973	0.6149	0.04911
6157	RPL27A	-	0.734122	357	N	mcode-cluster-2	ribosomal protein L27a	0.65419	0.35728	0.62944	0.55525	0.21481	0.67053
1981	EIF4G1	-	0.733992	358	Y	mcode-cluster-2	eukaryotic translation initiation factor 4 gamma, 1	0.38759	0.16589	0.79738	0.03925	0.44146	0.50138
6202	RPS8	-	0.733482	359	N	mcode-cluster-2	ribosomal protein S8	0.77419	0.06904	0.25075	0.95509	0.13227	0.29212
51371	POMP	-	0.733302	360	N	-	proteasome maturation protein	0.11158	0.14975	0.03184	0.01207	0.02958	0.03235
6233	RPS27A	-	0.733056	361	N	mcode-cluster-2	ribosomal protein S27a	0.82499	0.99743	0.68609	0.0626	0.03818	0.67127
6206	RPS12	-	0.733055	362	N	mcode-cluster-2	ribosomal protein S12	0.11612	0.07986	0.15028	0.00094	0.07799	0.28795
6192	RPS4Y1	-	0.733054	363	N	mcode-cluster-2	ribosomal protein S4, Y-linked 1	0.48168	0.21482	0.73318	0.80822	0.68942	0.17808
6228	RPS23	-	0.733019	364	N	mcode-cluster-2	ribosomal protein S23	0.66102	0.53671	0.23777	0.5838	0.99039	0.90588
1643	DDB2	-	0.733014	365	N	mcode-cluster-13	damage-specific DNA binding protein 2, 48kDa	0.27705	0.96329	0.76783	0.01259	0.032	0.57918
9014	TAF1B	-	0.733011	366	N	mcode-cluster-16	TATA box binding protein (TBP)-associated factor, RNA polymerase I, B, 63kDa	0.79772	0.59612	1	0.3048	0.50621	1
6155	RPL27	-	0.732753	367	N	mcode-cluster-2	ribosomal protein L27	0.54371	0.84931	0.81052	0.88939	0.11171	0.58325
6207	RPS13	-	0.732485	368	N	mcode-cluster-2	ribosomal protein S13	0.9697	0.42117	0.50976	0.00982	0.12476	0.43104
6209	RPS15	-	0.732125	369	N	mcode-cluster-2	ribosomal protein S15	0.00254	0.20551	0.06837	0.71227	0.11866	0.66738
6229	RPS24	-	0.73197	370	N	mcode-cluster-2	ribosomal protein S24	0.11793	0.39332	0.41437	0.1648	0.59991	0.08776
7311	UBA52	-	0.731686	371	N	mcode-cluster-2	ubiquitin A-52 residue ribosomal protein fusion product 1	0.08441	0.27891	0.44788	0.13982	0.29236	0.78695
9045	RPL14	-	0.731685	372	N	mcode-cluster-2	ribosomal protein L14	0.7032	0.10999	0.89538	0.73279	0.24239	0.51245
6170	RPL39	-	0.731683	373	N	mcode-cluster-2	ribosomal protein L39	0.10498	0.2374	0.58294	0.03041	0.03781	0.57705
6167	RPL37	-	0.731683	374	N	mcode-cluster-2	ribosomal protein L37	0.2947	0.72744	0.81471	0.31155	0.49461	0.60505
51121	RPL26L1	-	0.731681	375	N	mcode-cluster-2	ribosomal protein L26-like 1	0.45378	0.60877	0.88958	0.67895	0.22407	0.32098
6123	RPL3L	-	0.731681	376	N	mcode-cluster-2	ribosomal protein L3-like	0.41201	0.2727	0.81169	0.00964	0.17298	0.57012
23521	RPL13A	-	0.7315	377	N	mcode-cluster-2	ribosomal protein L13a	0.14098	0.34338	0.81294	0.49167	0.07909	0.35173
6193	RPS5	-	0.730978	378	N	mcode-cluster-2	ribosomal protein S5	0.01087	0.73013	0.05804	0.47297	0.3596	0.45142
6139	RPL17	-	0.730526	379	N	mcode-cluster-2	ribosomal protein L17	0.71495	0.70454	0.58206	0.01863	0.20496	0.67415
6222	RPS18	-	0.73045	380	N	mcode-cluster-2	ribosomal protein S18	0.77052	0.09922	0.1329	0.84574	0.06458	0.42175
6171	RPL41	-	0.730173	381	N	mcode-cluster-2	ribosomal protein L41	0.93653	0.38536	0.67802	0.2365	0.09419	0.76625
6156	RPL30	-	0.729991	382	N	mcode-cluster-2	ribosomal protein L30	0.00872	0.02171	0.13668	0.00706	0.10725	0.50908
6191	RPS4X	-	0.729666	383	N	mcode-cluster-2	ribosomal protein S4, X-linked	0.0627	0.72224	0.35405	0.83561	0.12252	0.3973
6137	RPL13	-	0.72964	384	N	mcode-cluster-2	ribosomal protein L13	0.03648	0.01674	0.99768	0.71714	0.93098	0.78818
8662	EIF3B	-	0.729555	385	N	mcode-cluster-2	eukaryotic translation initiation factor 3, subunit B	0.23217	0.40569	0.42403	0.6396	0.83549	0.16948
23708	GSPT2	-	0.729491	386	N	mcode-cluster-26	G1 to S phase transition 2	0.42105	0.67371	0.59949	0.45746	0.68025	0.22373
5717	PSMD11	-	0.729361	387	Y	mcode-cluster-9	proteasome (prosome, macropain) 26S subunit, non-ATPase, 11	0.65008	0.19454	0.31639	0.09471	0.35865	0.9267
8661	EIF3A	-	0.729155	388	N	mcode-cluster-2	eukaryotic translation initiation factor 3, subunit A	0.10645	0.97616	0.2657	0.01166	0.7755	0.3076
6143	RPL19	-	0.728729	389	N	mcode-cluster-2	ribosomal protein L19	0.37173	0.59984	0.60528	0.44838	0.09155	0.28813
8664	EIF3D	-	0.728677	390	N	mcode-cluster-2	eukaryotic translation initiation factor 3, subunit D	0.00557	0.59254	0.60741	0.05141	0.57637	0.53539
6138	RPL15	-	0.728667	391	N	mcode-cluster-2	ribosomal protein L15	0.89304	0.10689	0.90537	0.63206	0.3907	0.93708
6130	RPL7A	-	0.728636	392	N	mcode-cluster-2	ribosomal protein L7a	0.53487	0.03581	0.21672	0.0087	0.38132	0.39085
6230	RPS25	-	0.728431	393	N	mcode-cluster-2	ribosomal protein S25	0.10915	0.24382	0.18784	0.32137	0.07493	0.3836
6168	RPL37A	-	0.728348	394	N	mcode-cluster-2	ribosomal protein L37a	0.02265	0.07002	0.84629	0.00289	0.23378	0.59859
6210	RPS15A	-	0.728299	395	N	mcode-cluster-2	ribosomal protein S15a	0.49019	0.48727	0.98732	0.00628	0.09079	0.7415
6224	RPS20	-	0.728161	396	N	mcode-cluster-2	ribosomal protein S20	0.78018	0.34685	0.93497	0.78149	0.0438	0.64659
6173	RPL36A	-	0.727828	397	N	mcode-cluster-2	ribosomal protein L36a	0.1371	0.3369	0.37755	0.08922	0.15232	0.46465
6227	RPS21	-	0.727814	398	N	mcode-cluster-2	ribosomal protein S21	0.00494	0.24391	0.67862	0.19488	0.24813	0.64358
6164	RPL34	-	0.727787	399	N	mcode-cluster-2	ribosomal protein L34	0.9848	0.7187	0.59672	0.17024	0.24875	0.40741
2109	ETFB	-	0.727699	400	N	mcode-cluster-39	electron-transfer-flavoprotein, beta polypeptide	0.12827	0.89608	0.22368	0.0449	0.87164	0.94254
1983	EIF5	-	0.727583	401	N	mcode-cluster-2	eukaryotic translation initiation factor 5	0.54645	0.40593	0.7309	0.19694	0.02252	0.03414
79171	RBM42	-	0.727492	402	N	-	RNA binding motif protein 42	0.3292	0.03032	0.91902	0.55819	0.03942	0.76054
6234	RPS28	-	0.727324	403	N	mcode-cluster-2	ribosomal protein S28	0.7281	0.40605	0.50315	0.44065	0.65532	0.44628
6146	RPL22	-	0.727001	404	N	mcode-cluster-2	ribosomal protein L22	0.22818	0.30825	0.22777	0.13163	0.09158	0.11815
6235	RPS29	-	0.726987	405	N	mcode-cluster-2	ribosomal protein S29	0.0218	0.59802	0.65681	0.32205	0.10396	0.78366
7458	EIF4H	-	0.726779	406	N	mcode-cluster-2	eukaryotic translation initiation factor 4H	0.59151	0.287	0.50108	0.32038	0.39611	0.49753
9669	EIF5B	-	0.726638	407	Y	mcode-cluster-2	eukaryotic translation initiation factor 5B	0.90769	0.01689	0.06204	0.41517	0.20665	0.0567
8666	EIF3G	-	0.726543	408	N	mcode-cluster-2	eukaryotic translation initiation factor 3, subunit G	0.12721	0.83218	0.16042	0.10817	0.01735	0.34425
1964	EIF1AX	-	0.726302	409	N	mcode-cluster-2	eukaryotic translation initiation factor 1A, X-linked	0.32133	0.33676	0.16428	0.04212	0.22736	0.16727
6201	RPS7	-	0.72625	410	N	mcode-cluster-2	ribosomal protein S7	0.18421	0.04152	0.77677	0.4057	0.14478	0.86843
6161	RPL32	-	0.726153	411	N	mcode-cluster-2	ribosomal protein L32	0.6937	0.49108	0.53104	0.17501	0.27462	0.93304
6128	RPL6	-	0.726108	412	N	mcode-cluster-2	ribosomal protein L6	0.09118	0.10863	0.688	0.00994	0.18929	0.67018
6134	RPL10	-	0.725146	413	N	mcode-cluster-2	ribosomal protein L10	0.53789	0.90696	0.26777	0.37129	0.00997	0.01933
10197	PSME3	-	0.725046	414	Y	mcode-cluster-9	proteasome (prosome, macropain) activator subunit 3 (PA28 gamma; Ki)	0.82082	0.79001	0.92402	0.82584	0.30127	0.74258
9169	SFRS2IP	-	0.724998	415	N	-	splicing factor, arginine/serine-rich 2, interacting protein	0.0758	0.74943	0.01342	0.01725	0.35342	0.27048
6154	RPL26	-	0.724941	416	N	mcode-cluster-2	ribosomal protein L26	0.10337	0.14156	0.07829	0.003	0.18752	0.71041
6181	RPLP2	-	0.72484	417	N	mcode-cluster-2	ribosomal protein, large, P2	0.36654	0.20896	0.78291	0.88122	0.39071	0.44962
6132	RPL8	-	0.724737	418	N	mcode-cluster-2	ribosomal protein L8	0.17028	0.06494	0.27082	0.65401	0.25454	0.26704
23421	ITGB3BP	-	0.724572	419	N	mcode-cluster-3	integrin beta 3 binding protein (beta3-endonexin)	0.53598	0.58963	0.50775	0.93401	0.69621	0.21475
6188	RPS3	-	0.724392	420	N	mcode-cluster-2	ribosomal protein S3	0.05172	0.48016	0.13043	0.28598	0.19827	0.44065
8890	EIF2B4	-	0.724217	421	N	mcode-cluster-27	eukaryotic translation initiation factor 2B, subunit 4 delta, 67kDa	0.00518	0.00512	0.12358	0.53645	0.91092	0.40997
6187	RPS2	-	0.72411	422	N	mcode-cluster-2	ribosomal protein S2	0.10651	0.15995	0.04026	0.23925	0.38087	0.38767
27335	EIF3K	-	0.724069	423	N	mcode-cluster-2	eukaryotic translation initiation factor 3, subunit K	0.19513	0.16613	0.69944	0.66586	0.7479	0.56123
8663	EIF3C	-	0.723515	424	N	mcode-cluster-2	eukaryotic translation initiation factor 3, subunit C	0.1458	0.78886	0.87439	0.73043	0.26354	0.67117
6135	RPL11	-	0.723458	425	N	mcode-cluster-2	ribosomal protein L11	0.56314	0.36149	0.77173	0.27124	0.1433	0.86878
6129	RPL7	-	0.723354	426	N	mcode-cluster-2	ribosomal protein L7	0.34623	0.53741	0.91296	0.0009	0.03831	0.63758
6124	RPL4	-	0.723269	427	N	mcode-cluster-2	ribosomal protein L4	0.00193	0.96539	0.87143	0.55208	0.22744	0.49074
6152	RPL24	-	0.723226	428	N	mcode-cluster-2	ribosomal protein L24	0.81014	0.57862	0.95473	0.11559	0.18554	0.49021
11224	RPL35	-	0.722767	429	N	mcode-cluster-2	ribosomal protein L35	0.20202	0.11046	0.08028	0.11332	0.16941	0.51036
6165	RPL35A	-	0.722227	430	N	mcode-cluster-2	ribosomal protein L35a	0.0639	0.05459	0.58161	0.19278	0.25906	0.47603
1968	EIF2S3	-	0.722183	431	Y	mcode-cluster-2	eukaryotic translation initiation factor 2, subunit 3 gamma, 52kDa	0.02371	0.24479	0.43828	0.14536	0.06076	0.3325
25873	RPL36	-	0.722082	432	N	mcode-cluster-2	ribosomal protein L36	0.4402	0.02757	0.12704	0.43824	0.03879	0.47212
6133	RPL9	-	0.721925	433	N	mcode-cluster-2	ribosomal protein L9	0.87538	0.85325	0.22886	0.00742	0.04733	0.73726
6204	RPS10	-	0.721646	434	N	mcode-cluster-2	ribosomal protein S10	0.49145	0.10583	0.25499	0.01871	0.20802	0.97263
6158	RPL28	-	0.72076	435	N	mcode-cluster-2	ribosomal protein L28	0.9765	0.06337	0.77064	0.10773	0.00769	0.01274
5901	RAN	-	0.720676	436	Y	mcode-cluster-12	RAN, member RAS oncogene family	0.09349	0.64936	0.7992	0.17223	0.97131	0.53018
8892	EIF2B2	-	0.720669	437	N	mcode-cluster-27	eukaryotic translation initiation factor 2B, subunit 2 beta, 39kDa	0.00601	0.13093	0.01704	0.79046	0.94338	0.04663
6205	RPS11	-	0.720615	438	N	mcode-cluster-2	ribosomal protein S11	0.00213	0.42243	0.34681	0.71725	0.13116	0.37704
6203	RPS9	-	0.720545	439	N	mcode-cluster-2	ribosomal protein S9	0.95815	0.27094	0.33518	0.69301	0.13404	0.45391
8891	EIF2B3	-	0.720379	440	N	mcode-cluster-27	eukaryotic translation initiation factor 2B, subunit 3 gamma, 58kDa	0.17441	0.25882	0.54609	0.09868	0.02277	0.45153
6194	RPS6	-	0.719738	441	N	mcode-cluster-2	ribosomal protein S6	0.17068	0.77915	0.45312	0.83712	0.31589	0.69506
6169	RPL38	-	0.719689	442	N	mcode-cluster-2	ribosomal protein L38	0.01999	0.4553	0.8355	0.80122	0.09247	0.43144
10302	SNAPC5	-	0.719431	443	N	mcode-cluster-13	small nuclear RNA activating complex, polypeptide 5, 19kDa	0.00359	0.0238	0.03104	0.43161	0.47464	0.02317
7507	XPA	-	0.719078	444	N	mcode-cluster-13	xeroderma pigmentosum, complementation group A	0.06492	0.06576	0.27945	0.08484	0.51409	0.08832
6176	RPLP1	-	0.718981	445	N	mcode-cluster-2	ribosomal protein, large, P1	0.42782	0.01934	0.42138	0.54821	0.21328	0.67817
3633	INPP5B	-	0.718969	446	N	mcode-cluster-14	inositol polyphosphate-5-phosphatase, 75kDa	0.03936	0.58664	0.02864	0.97476	0.78404	0.70159
10395	DLC1	-	0.718967	447	N	mcode-cluster-14	deleted in liver cancer 1	0.18928	0.79773	0.19991	0.53534	0.03425	0.05669
6159	RPL29	-	0.718604	448	N	mcode-cluster-2	ribosomal protein L29	0.30572	0.8096	0.31043	0.41234	0.22144	0.50463
6175	RPLP0	-	0.718416	449	N	mcode-cluster-2	ribosomal protein, large, P0	0.92145	0.07168	0.10938	0.51491	0.17072	0.31509
64422	ATG3	-	0.718285	450	N	mcode-cluster-33	ATG3 autophagy related 3 homolog (S. cerevisiae)	0.15971	0.20199	0.84777	0.38241	0.07217	0.67611
1975	EIF4B	-	0.718238	451	N	mcode-cluster-2	eukaryotic translation initiation factor 4B	0.10571	0.68125	0.56891	0.33812	0.28547	0.2417
9886	RHOBTB1	-	0.718034	452	N	mcode-cluster-5	Rho-related BTB domain containing 1	0.73107	0.87903	0.73424	0.63769	0.2436	0.17786
54509	RHOF	-	0.718031	453	N	mcode-cluster-5	ras homolog gene family, member F (in filopodia)	0.14133	0.66929	0.03522	0.82119	0.60098	0.9775
23221	RHOBTB2	-	0.718029	454	N	mcode-cluster-5	Rho-related BTB domain containing 2	0.14571	0.75654	0.01935	0.06748	0.27219	0.15834
171177	RHOV	-	0.718029	455	N	mcode-cluster-5	ras homolog gene family, member V	0.31901	0.81377	0.06235	0.09549	0.07692	0.77549
6142	RPL18A	-	0.717898	456	N	mcode-cluster-2	ribosomal protein L18a	0.17694	0.25277	0.39749	0.01108	0.62783	0.63858
6873	TAF2	-	0.717692	457	Y	-	TAF2 RNA polymerase II, TATA box binding protein (TBP)-associated factor, 150kDa	0.29751	0.91509	0.76401	0.74277	0.00979	0.00541
388	RHOB	-	0.717654	458	Y	mcode-cluster-5	ras homolog gene family, member B	0.25046	0.88624	0.27845	0.02487	0.05579	0.91793
1977	EIF4E	-	0.7176	459	Y	mcode-cluster-2	eukaryotic translation initiation factor 4E	0.01497	0.70038	0.95613	0.01787	0.89658	0.10586
6223	RPS19	-	0.717377	460	N	mcode-cluster-2	ribosomal protein S19	0.83402	0.38481	0.001	0.85718	0.1001	0.3613
3921	RPSA	-	0.716917	461	N	mcode-cluster-2	ribosomal protein SA	0.214	0.02529	0.22534	0.70462	0.31124	0.40117
8669	EIF3J	-	0.71689	462	N	mcode-cluster-2	eukaryotic translation initiation factor 3, subunit J	0.06811	0.61899	0.18022	0.03765	0.42669	0.69975
6217	RPS16	-	0.716863	463	N	mcode-cluster-2	ribosomal protein S16	0.19843	0.09372	0.97295	0.20502	0.26162	0.45254
55288	RHOT1	-	0.716484	464	N	mcode-cluster-5	ras homolog gene family, member T1	0.97785	0.16219	0.69504	0.95189	0.94119	0.25782
6125	RPL5	-	0.716474	465	Y	mcode-cluster-2	ribosomal protein L5	0.65451	0.48255	0.79523	0.00905	0.13745	0.66211
393	ARHGAP4	-	0.715943	466	N	mcode-cluster-5	Rho GTPase activating protein 4	0.3532	0.76723	0.95354	0.87093	0.56492	0.63394
29	ABR	-	0.715929	467	N	mcode-cluster-5	active BCR-related gene	0.26724	0.8256	0.48664	0.31645	0.38273	0.46099
5981	RFC1	-	0.715893	468	Y	mcode-cluster-11	replication factor C (activator 1) 1, 145kDa	0.20761	0.63606	0.19886	0.06733	0.57726	0.15609
6160	RPL31	-	0.715659	469	N	mcode-cluster-2	ribosomal protein L31	0.35578	0.27558	0.74207	0.30422	0.22621	0.89555
221472	FGD2	-	0.715594	470	N	mcode-cluster-15	FYVE, RhoGEF and PH domain containing 2	0.47595	0.87766	0.86644	0.0873	0.00973	0.01474
9908	G3BP2	-	0.715429	471	N	mcode-cluster-14	GTPase activating protein (SH3 domain) binding protein 2	0.57504	0.43321	0.19878	0.21564	0.11428	0.35968
3159	HMGA1	-	0.715183	472	Y	mcode-cluster-12	high mobility group AT-hook 1	0.02006	0.80223	0.25231	0.64106	0.61045	0.37428
6208	RPS14	-	0.714863	473	N	mcode-cluster-2	ribosomal protein S14	0.05076	0.9203	0.10305	0.8528	0.1574	0.55847
8668	EIF3I	-	0.71483	474	N	mcode-cluster-2	eukaryotic translation initiation factor 3, subunit I	0.01447	0.05008	0.45573	0.32074	0.13646	0.94444
89941	RHOT2	-	0.714758	475	N	mcode-cluster-5	ras homolog gene family, member T2	0.48678	0.62988	0.05787	0.11839	0.63676	0.9623
5881	RAC3	-	0.714713	476	N	mcode-cluster-5	ras-related C3 botulinum toxin substrate 3 (rho family, small GTP binding protein Rac3)	0.38225	0.25308	0.14583	0.39532	0.29895	0.28778
9349	RPL23	-	0.71454	477	N	mcode-cluster-2	ribosomal protein L23	0.79842	0.63288	0.59676	0.00611	0.13951	0.53638
9938	ARHGAP25	-	0.714513	478	N	mcode-cluster-14	Rho GTPase activating protein 25	0.10018	0.68247	0.70425	0.36872	0.19264	0.76849
80728	KIAA1688	-	0.714512	479	N	mcode-cluster-14	KIAA1688 protein	0.03666	0.51413	0.63721	0.59738	0.59539	0.32578
94134	ARHGAP12	-	0.714512	480	N	mcode-cluster-14	Rho GTPase activating protein 12	0.2662	0.30783	0.8124	0.45792	0.28688	0.37863
85360	SYDE1	-	0.714512	481	N	mcode-cluster-14	synapse defective 1, Rho GTPase, homolog 1 (C. elegans)	0.06787	0.82164	0.72642	0.06213	0.01545	0.01045
91614	DEPDC7	-	0.714512	482	N	mcode-cluster-14	DEP domain containing 7	0.41551	0.71836	0.51273	0.2324	0.98727	0.01956
9754	STARD8	-	0.714512	483	N	mcode-cluster-14	StAR-related lipid transfer (START) domain containing 8	0.69399	0.66477	0.20371	0.14121	0.97236	0.21721
79822	ARHGAP28	-	0.714512	484	N	mcode-cluster-14	Rho GTPase activating protein 28	0.01486	0.06997	0.32289	0.01253	0.25762	0.22425
89839	ARHGAP11B	-	0.714512	485	N	mcode-cluster-14	Rho GTPase activating protein 11B
64411	ARAP3	-	0.714511	486	N	mcode-cluster-14	ArfGAP with RhoGAP domain, ankyrin repeat and PH domain 3	0.01451	0.17542	0.32597	0.31929	0.59937	0.15112
55635	DEPDC1	-	0.71451	487	N	mcode-cluster-14	DEP domain containing 1	0.3541	0.872	1	1	0.28123	0.35592
57569	ARHGAP20	-	0.71451	488	N	mcode-cluster-14	Rho GTPase activating protein 20	0.61986	0.40438	0.06049	0.40749	0.70821	0.45589
57514	CDGAP	-	0.71451	489	N	mcode-cluster-14	Cdc42 GTPase-activating protein	0.94223	0.78767	0.46323	0.34376	0.3849	0.63262
55789	DEPDC1B	-	0.71451	490	N	mcode-cluster-14	DEP domain containing 1B	0.05405	0.71269	0.29928	0.43198	0.61675	0.30777
58504	ARHGAP22	-	0.71451	491	N	mcode-cluster-14	Rho GTPase activating protein 22	0.66047	0.32344	0.01515	0.29796	0.03193	0.83066
4650	MYO9B	-	0.714509	492	N	mcode-cluster-14	myosin IXB	0.71647	0.84744	0.99819	0.91676	0.43316	0.00618
51306	FAM13B1	-	0.714509	493	N	mcode-cluster-14	family with sequence similarity 13, member B1	0.62704	0.54899	0.45355	0.96919	0.93867	0.19417
395	ARHGAP6	-	0.714509	494	N	mcode-cluster-14	Rho GTPase activating protein 6	0.38588	0.57541	0.47292	0.76427	0.00664	0.25514
4983	OPHN1	-	0.714509	495	N	mcode-cluster-14	oligophrenin 1	0.04218	0.25682	0.04821	0.01656	0.49166	0.40491
23526	HMHA1	-	0.714507	496	N	mcode-cluster-14	histocompatibility (minor) HA-1	0.93017	0.54027	0.98607	0.73523	0.14326	0.66223
257106	ARHGAP30	-	0.714507	497	N	mcode-cluster-14	Rho GTPase activating protein 30	0.62452	0.54159	0.73575	0.12584	0.1912	0.37656
10144	FAM13A1	-	0.714506	498	N	mcode-cluster-14	family with sequence similarity 13, member A1	0.0425	0.0646	0.21465	0.39007	0.17515	0.14884
116984	ARAP2	-	0.714506	499	N	mcode-cluster-14	ArfGAP with RhoGAP domain, ankyrin repeat and PH domain 2	0.23077	0.20061	0.1069	0.67064	0.11919	0.17369
158763	RP13-102H20.1	-	0.714506	500	N	mcode-cluster-14	hypothetical protein FLJ30058	0.7353	0.10759	0.84245	0.36563	0.86672	0.79113
117289	TAGAP	-	0.714506	501	N	mcode-cluster-14	T-cell activation RhoGTPase activating protein	0.59248	0.39822	0.64811	0.83698	0.72118	0.67799
1738	DLD	-	0.714437	502	N	-	dihydrolipoamide dehydrogenase	0.11558	0.50456	0.08724	0.03862	0.35764	0.06659
57804	POLD4	-	0.714135	503	N	mcode-cluster-11	polymerase (DNA-directed), delta 4	0.31726	0.4775	0.08207	0.49271	0.1252	0.4583
10714	POLD3	-	0.714134	504	N	mcode-cluster-11	polymerase (DNA-directed), delta 3, accessory subunit	0.01564	0.82277	0.79067	0.78198	0.59106	0.27624
5983	RFC3	-	0.713674	505	Y	mcode-cluster-11	replication factor C (activator 1) 3, 38kDa	0.05136	0.97169	0.36844	0.58791	0.88478	0.66215
1938	EEF2	-	0.713212	506	Y	mcode-cluster-26	eukaryotic translation elongation factor 2	0.84256	0.96431	0.5291	0.04181	0.32402	0.40388
399	RHOH	-	0.712955	507	N	mcode-cluster-5	ras homolog gene family, member H	0.38437	0.45447	0.5857	0.89509	0.425	0.02699
6122	RPL3	-	0.712952	508	Y	mcode-cluster-2	ribosomal protein L3	0.02054	0.12392	0.91551	0.04342	0.37161	0.41801
58480	RHOU	-	0.712825	509	N	mcode-cluster-5	ras homolog gene family, member U	0.11882	0.17014	0.26248	0.03931	0.45518	0.27197
8233	ZRSR2	-	0.712751	510	N	-	zinc finger (CCCH type), RNA-binding motif and serine/arginine rich 2	0.98946	0.25277	0.32822	0.11594	0.8019	0.63444
8894	EIF2S2	-	0.712632	511	Y	mcode-cluster-2	eukaryotic translation initiation factor 2, subunit 2 beta, 38kDa	0.07974	0.3313	0.02753	0.68552	0.09813	0.33908
93663	ARHGAP18	-	0.71248	512	N	mcode-cluster-14	Rho GTPase activating protein 18	0.80593	0.64588	0.5576	0.6486	0.02137	0.0598
84986	ARHGAP19	-	0.712417	513	N	mcode-cluster-14	Rho GTPase activating protein 19	0.09602	0.74317	0.23949	0.20667	0.28661	0.99451
89846	FGD3	-	0.71213	514	N	mcode-cluster-15	FYVE, RhoGEF and PH domain containing 3	0.0271	0.50497	0.78487	0.00057	0.76641	0.801
64857	PLEKHG2	-	0.712129	515	N	mcode-cluster-15	pleckstrin homology domain containing, family G (with RhoGef domain) member 2	0.07956	0.64762	0.38187	0.45979	0.092	0.33225
6655	SOS2	-	0.712129	516	N	mcode-cluster-15	son of sevenless homolog 2 (Drosophila)	0.39379	0.16998	0.79211	0.09435	0.80128	0.2648
5924	RASGRF2	-	0.712129	517	N	mcode-cluster-15	Ras protein-specific guanine nucleotide-releasing factor 2	0.27069	0.0653	0.94097	0.09956	0.24315	0.02072
57449	PLEKHG5	-	0.712128	518	N	mcode-cluster-15	pleckstrin homology domain containing, family G (with RhoGef domain) member 5	0.08489	0.79929	0.60717	0.20689	0.97275	0.11602
50650	ARHGEF3	-	0.712127	519	N	mcode-cluster-15	Rho guanine nucleotide exchange factor (GEF) 3	0.31693	0.63491	0.5767	0.81634	0.46209	0.17168
23263	MCF2L	-	0.712125	520	N	mcode-cluster-15	MCF.2 cell line derived transforming sequence-like	0.69767	0.61956	0.07959	0.91931	0.75824	0.19418
1894	ECT2	-	0.712125	521	N	mcode-cluster-15	epithelial cell transforming sequence 2 oncogene	0.26638	0.72253	0.42987	0.83518	0.6656	0.26535
1965	EIF2S1	-	0.711919	522	Y	mcode-cluster-2	eukaryotic translation initiation factor 2, subunit 1 alpha, 35kDa	0.31438	0.39476	0.2747	0.00889	0.30173	0.80568
83478	ARHGAP24	-	0.711464	523	N	mcode-cluster-14	Rho GTPase activating protein 24	0.03263	0.30567	0.61144	0.07178	0.74578	0.80841
398	ARHGDIG	-	0.711443	524	N	mcode-cluster-14	Rho GDP dissociation inhibitor (GDI) gamma	0.52453	0.57041	0.01738	0.17173	0.6134	0.16749
9824	ARHGAP11A	-	0.711407	525	N	mcode-cluster-14	Rho GTPase activating protein 11A	0.1139	0.88661	0.26397	0.61289	0.77362	0.11451
5984	RFC4	-	0.711393	526	Y	mcode-cluster-11	replication factor C (activator 1) 4, 37kDa	0.41513	0.16225	0.50437	0.42374	0.25719	0.05515
23779	ARHGAP8	-	0.710933	527	N	mcode-cluster-14	Rho GTPase activating protein 8
9901	SRGAP3	-	0.710921	528	N	mcode-cluster-14	SLIT-ROBO Rho GTPase activating protein 3	0.68219	0.10626	0.0432	0.31811	0.1715	0.6843
9912	RICH2	-	0.710474	529	N	mcode-cluster-14	Rho-type GTPase-activating protein RICH2	0.211	0.81383	0.49566	0.69827	0.7178	0.1802
55114	ARHGAP17	-	0.710454	530	N	mcode-cluster-14	Rho GTPase activating protein 17	0.00608	0.07146	0.16247	0.11551	0.40309	0.67454
51291	GMIP	-	0.710227	531	N	mcode-cluster-14	GEM interacting protein	0.51771	0.84546	0.03695	0.08772	0.32771	0.02981
50649	ARHGEF4	-	0.710209	532	N	mcode-cluster-15	Rho guanine nucleotide exchange factor (GEF) 4	0.40348	0.47623	0.16589	0.04867	0.98249	0.09681
8997	KALRN	-	0.710125	533	N	mcode-cluster-5	kalirin, RhoGEF kinase	0.05305	0.57711	0.7648	0.00977	0.64219	0.85189
1124	CHN2	-	0.71012	534	N	mcode-cluster-14	chimerin (chimaerin) 2	0.19287	0.91964	0.65451	0.78088	0.97319	0.25379
9828	ARHGEF17	-	0.709765	535	N	mcode-cluster-15	Rho guanine nucleotide exchange factor (GEF) 17	0.1912	0.63193	0.10203	0.02678	0.92404	0.08955
57381	RHOJ	-	0.709761	536	N	mcode-cluster-5	ras homolog gene family, member J	0.29581	0.87497	0.19141	0.89113	0.02825	0.07198
23229	ARHGEF9	-	0.709682	537	N	mcode-cluster-15	Cdc42 guanine nucleotide exchange factor (GEF) 9	0.33093	0.83172	0.35592	0.06647	0.93779	0.88241
121512	FGD4	-	0.709654	538	N	mcode-cluster-15	FYVE, RhoGEF and PH domain containing 4	0.76072	0.30405	0.56408	0.34523	0.67145	0.86371
79658	ARHGAP10	-	0.709378	539	N	mcode-cluster-14	Rho GTPase activating protein 10	0.31751	0.21666	0.36644	0.51077	0.59223	0.61417
4649	MYO9A	-	0.709287	540	N	mcode-cluster-14	myosin IXA	0.95314	0.64239	0.02778	0.00108	0.31259	0.84014
728343	NXF2B	-	0.70923	541	N	-	nuclear RNA export factor 2B
5982	RFC2	-	0.708537	542	Y	mcode-cluster-11	replication factor C (activator 1) 2, 40kDa	0.51758	0.10762	0.32708	0.40815	0.17644	0.54419
57580	PREX1	-	0.708289	543	N	mcode-cluster-15	phosphatidylinositol-3,4,5-trisphosphate-dependent Rac exchange factor 1	0.28775	0.42102	0.12313	0.85618	0.28446	0.96034
2909	GRLF1	-	0.708214	544	N	mcode-cluster-14	glucocorticoid receptor DNA binding factor 1	0.01664	0.00699	0.17185	0.70234	0.56293	0.89067
5985	RFC5	-	0.707987	545	Y	mcode-cluster-11	replication factor C (activator 1) 5, 36.5kDa	0.01972	0.85625	0.21443	0.12822	0.83831	0.26556
397	ARHGDIB	-	0.707713	546	N	-	Rho GDP dissociation inhibitor (GDI) beta	0.21589	0.59932	0.44828	0.9727	0.57096	0.35114
64333	ARHGAP9	-	0.707513	547	N	mcode-cluster-14	Rho GTPase activating protein 9	0.00716	0.20821	0.6184	0.70422	0.2023	0.32272
10276	NET1	-	0.707413	548	N	mcode-cluster-15	neuroepithelial cell transforming 1	0.03572	0.07583	0.13279	0.04759	0.24257	0.94567
8665	EIF3F	-	0.70739	549	N	mcode-cluster-2	eukaryotic translation initiation factor 3, subunit F	0.18639	0.89751	0.82137	0.00373	0.86608	0.46707
55843	ARHGAP15	-	0.707381	550	N	mcode-cluster-14	Rho GTPase activating protein 15	0.56776	0.88379	0.60548	0.2863	0.44312	0.93762
9411	ARHGAP29	-	0.70703	551	N	mcode-cluster-14	Rho GTPase activating protein 29	0.90032	0.72994	0.11996	0.64467	0.01737	0.96233
389	RHOC	-	0.706707	552	N	mcode-cluster-5	ras homolog gene family, member C	0.15382	0.69946	0.02284	0.04832	0.35247	0.38242
2245	FGD1	-	0.706686	553	N	mcode-cluster-15	FYVE, RhoGEF and PH domain containing 1	0.00763	0.22118	0.60843	0.2502	0.10426	0.24828
51529	ANAPC11	-	0.706188	554	N	mcode-cluster-13	APC11 anaphase promoting complex subunit 11	0.75495	0.76959	0.01831	0.98577	0.44953	0.06423
51434	ANAPC7	-	0.706188	555	N	mcode-cluster-13	anaphase promoting complex subunit 7	0.00161	0.01118	0.03053	0.06653	0.71503	0.31232
64682	ANAPC1	-	0.706188	556	N	mcode-cluster-13	anaphase promoting complex subunit 1	0.02824	0.80466	0.94376	0.21653	0.31874	0.00688
29945	ANAPC4	-	0.706188	557	N	mcode-cluster-13	anaphase promoting complex subunit 4	0.1595	0.2949	0.3375	0.86256	0.23365	0.18793
27237	ARHGEF16	-	0.706125	558	N	mcode-cluster-15	Rho guanine exchange factor (GEF) 16	0.28254	0.91768	0.6254	0.67533	0.94303	0.6795
23092	ARHGAP26	-	0.705703	559	N	mcode-cluster-14	Rho GTPase activating protein 26	0.21035	0.2727	0.68333	0.40353	0.13763	0.19754
57522	SRGAP1	-	0.705501	560	N	mcode-cluster-14	SLIT-ROBO Rho GTPase activating protein 1	0.25996	0.54541	0.4008	0.80879	0.1045	0.11687
4952	OCRL	-	0.704904	561	N	mcode-cluster-14	oculocerebrorenal syndrome of Lowe	0.17181	0.59756	0.08431	0.11735	0.85903	0.01087
6189	RPS3A	-	0.704291	562	N	mcode-cluster-2	ribosomal protein S3A	0.95079	0.49999	0.6146	0.28314	0.07995	0.90565
4168	MCF2	-	0.704187	563	N	mcode-cluster-15	MCF.2 cell line derived transforming sequence	0.21309	0.35259	0.04305	0.97009	0.81876	0.908
5923	RASGRF1	-	0.703581	564	Y	mcode-cluster-15	Ras protein-specific guanine nucleotide-releasing factor 1	0.5601	0.06096	0.39758	0.43519	0.06078	0.58472
10451	VAV3	-	0.703098	565	Y	mcode-cluster-15	vav 3 guanine nucleotide exchange factor	0.24081	0.47076	0.72103	0.29274	0.15596	0.78489
23380	SRGAP2	-	0.702916	566	N	mcode-cluster-14	SLIT-ROBO Rho GTPase activating protein 2
2664	GDI1	-	0.702803	567	N	mcode-cluster-14	GDP dissociation inhibitor 1	0.8339	0.13024	0.66839	0.49106	0.01322	0.19204
116985	ARAP1	-	0.702616	568	N	mcode-cluster-14	ArfGAP with RhoGAP domain, ankyrin repeat and PH domain 1	0.19632	0.05234	0.18245	0.72904	0.09265	0.18379
391	RHOG	-	0.702586	569	Y	mcode-cluster-5	ras homolog gene family, member G (rho G)	0.00887	0.89244	0.0544	0.01116	0.25782	0.45936
2108	ETFA	-	0.702156	570	N	mcode-cluster-39	electron-transfer-flavoprotein, alpha polypeptide	0.52106	0.98071	0.05941	0.00316	0.18745	0.08128
5880	RAC2	-	0.702038	571	Y	mcode-cluster-5	ras-related C3 botulinum toxin substrate 2 (rho family, small GTP binding protein Rac2)	0.00562	0.9535	0.6845	0.77951	0.27499	0.47218
84033	OBSCN	-	0.701557	572	N	mcode-cluster-15	obscurin, cytoskeletal calmodulin and titin-interacting RhoGEF	0.85673	0.80863	0.77325	0.03635	0.02667	0.05806
81669	CCNL2	-	0.700455	573	N	-	cyclin L2
1933	EEF1B2	-	0.700068	574	N	mcode-cluster-26	eukaryotic translation elongation factor 1 beta 2	0.00343	0.10746	0.3415	0.04961	0.04218	0.3572
51433	ANAPC5	-	0.70001	575	N	mcode-cluster-13	anaphase promoting complex subunit 5	0.8996	0.07682	0.40369	0.05911	0.54445	0.80915
23658	LSM5	-	0.699323	576	N	-	LSM5 homolog, U6 small nuclear RNA associated (S. cerevisiae)	0.05799	0.75685	0.48004	0.53819	0.24433	0.93012
9181	ARHGEF2	-	0.699015	577	N	mcode-cluster-15	rho/rac guanine nucleotide exchange factor (GEF) 2	0.88302	0.89417	0.55933	0.03318	0.23269	0.15793
1123	CHN1	-	0.698489	578	N	mcode-cluster-15	chimerin (chimaerin) 1	0.6928	0.40729	0.82869	0.18602	0.92181	0.59983
7204	TRIO	-	0.697907	579	N	mcode-cluster-15	triple functional domain (PTPRF interacting)	0.14027	0.03921	0.77147	0.0341	0.35861	0.67054
2665	GDI2	-	0.697307	580	N	mcode-cluster-14	GDP dissociation inhibitor 2	0.50526	0.94462	0.06404	0.27877	0.06693	0.19046
23433	RHOQ	-	0.697278	581	N	mcode-cluster-5	ras homolog gene family, member Q	0.42965	0.16789	0.65456	0.45041	0.00176	0.15479
9826	ARHGEF11	-	0.697195	582	N	mcode-cluster-15	Rho guanine nucleotide exchange factor (GEF) 11	0.70955	0.99022	0.32838	0.91973	0.23328	0.98307
394	ARHGAP5	-	0.696704	583	N	mcode-cluster-15	Rho GTPase activating protein 5	0.44948	0.13046	0.20775	0.85224	0.78342	0.84248
6908	TBP	-	0.6963	584	Y	mcode-cluster-9	TATA box binding protein	0.66713	0.8333	0.71474	0.69989	0.12075	0.83479
5424	POLD1	-	0.696297	585	N	mcode-cluster-11	polymerase (DNA directed), delta 1, catalytic subunit 125kDa	0.84363	0.65731	0.82875	0.5129	0.02294	0.33412
1967	EIF2B1	-	0.695302	586	N	mcode-cluster-27	eukaryotic translation initiation factor 2B, subunit 1 alpha, 26kDa	0.02808	0.34967	0.84964	0.01742	0.41563	0.32102
7343	UBTF	-	0.694409	587	N	mcode-cluster-16	upstream binding transcription factor, RNA polymerase I	0.86639	0.03984	0.08996	0.00429	0.20055	0.85526
3646	EIF3E	-	0.69394	588	N	mcode-cluster-2	eukaryotic translation initiation factor 3, subunit E	0.37524	0.20898	0.88036	0.45423	0.06725	0.21111
9541	CIR	-	0.692795	589	N	-	CBF1 interacting corepressor	0.31433	0.11827	0.60663	0.16648	0.03395	0.11666
7410	VAV2	-	0.692595	590	Y	mcode-cluster-15	vav 2 guanine nucleotide exchange factor	0.439	0.60667	0.71399	0.32964	0.029	0.03159
10393	ANAPC10	-	0.692198	591	N	mcode-cluster-13	anaphase promoting complex subunit 10	0.08909	0.16802	0.02241	0.46734	0.24187	0.08074
9232	PTTG1	-	0.691951	592	N	mcode-cluster-13	pituitary tumor-transforming 1	0.93427	0.38564	0.41423	0.20468	0.56604	0.00182
55806	HR	-	0.691334	593	N	-	hairless homolog (mouse)	0.15076	0.32856	0.30863	0.21049	0.01902	0.03193
8697	CDC23	-	0.690597	594	N	mcode-cluster-13	cell division cycle 23 homolog (S. cerevisiae)	0.03154	0.80353	0.25143	0.00566	0.75657	0.97176
7555	CNBP	-	0.689955	595	N	-	CCHC-type zinc finger, nucleic acid binding protein	0.11901	0.12591	0.22939	0.22483	0.02692	0.47092
90627	STARD13	-	0.689888	596	N	mcode-cluster-15	StAR-related lipid transfer (START) domain containing 13	0.35641	0.6845	0.52558	0.88612	0.37761	0.87125
404672	GTF2H5	-	0.689827	597	N	-	general transcription factor IIH, polypeptide 5	0.97282	0.45035	0.06253	0.57564	0.07938	0.75807
6732	SRPK1	-	0.689791	598	N	-	SFRS protein kinase 1	0.06869	0.71248	0.61442	0.54855	0.08007	0.24938
5425	POLD2	-	0.689272	599	N	mcode-cluster-11	polymerase (DNA directed), delta 2, regulatory subunit 50kDa	0.3472	0.02005	0.36491	0.42965	0.5818	0.12136
9412	MED21	-	0.688339	600	Y	-	mediator complex subunit 21	0.4004	0.88648	0.1966	0.87765	0.0554	0.37947
9459	ARHGEF6	-	0.6881	601	Y	mcode-cluster-15	Rac/Cdc42 guanine nucleotide exchange factor (GEF) 6	0.35934	0.88372	0.41722	0.99576	0.01797	0.00303
9322	TRIP10	-	0.687557	602	N	mcode-cluster-14	thyroid hormone receptor interactor 10	0.04014	0.94539	0.42316	0.74201	0.56497	0.90795
26986	PABPC1	-	0.687152	603	Y	-	poly(A) binding protein, cytoplasmic 1	0.33135	0.67655	0.62381	0.07036	0.69554	0.92533
8881	CDC16	-	0.686488	604	N	mcode-cluster-13	cell division cycle 16 homolog (S. cerevisiae)	0.00423	0.407	0.04899	0.22317	0.58517	0.08442
1936	EEF1D	-	0.686201	605	Y	mcode-cluster-26	eukaryotic translation elongation factor 1 delta (guanine nucleotide exchange protein)	0.0434	0.7858	0.38438	0.88666	0.27809	0.33064
5361	PLXNA1	-	0.683151	606	N	-	plexin A1	0.44587	0.69702	0.93557	0.1139	0.04743	0.57819
291	SLC25A4	-	0.682987	607	Y	-	solute carrier family 25 (mitochondrial carrier; adenine nucleotide translocator), member 4	0.33365	0.02469	0.18498	0.03792	0.23652	0.40872
8148	TAF15	-	0.682652	608	Y	-	TAF15 RNA polymerase II, TATA box binding protein (TBP)-associated factor, 68kDa	0.13107	0.23873	0.65074	0.32759	0.40496	0.62445
396	ARHGDIA	-	0.68188	609	Y	-	Rho GDP dissociation inhibitor (GDI) alpha	0.12229	0.83518	0.58848	0.03851	0.75487	0.53552
10533	ATG7	-	0.681207	610	N	mcode-cluster-33	ATG7 autophagy related 7 homolog (S. cerevisiae)	0.52297	0.1391	0.57786	0.3962	0.17829	0.11625
6119	RPA3	-	0.680528	611	Y	mcode-cluster-11	replication protein A3, 14kDa	0.13771	0.70643	0.42739	0.13626	0.08054	0.12488
6879	TAF7	-	0.6805	612	Y	-	TAF7 RNA polymerase II, TATA box binding protein (TBP)-associated factor, 55kDa	0.32117	0.36799	0.08028	0.42261	0.09695	0.46717
9985	REC8	-	0.680169	613	N	mcode-cluster-38	REC8 homolog (yeast)	0.1839	0.20905	0.41126	0.9228	0.33585	0.72362
1104	RCC1	-	0.680169	614	N	-	regulator of chromosome condensation 1	0.24787	0.39729	0.05724	0.9945	0.27013	0.24573
10274	STAG1	-	0.680168	615	N	mcode-cluster-38	stromal antigen 1	0.09716	0.68396	0.46592	0.03363	0.71276	0.47028
8874	ARHGEF7	-	0.679382	616	Y	mcode-cluster-15	Rho guanine nucleotide exchange factor (GEF) 7	0.27428	0.01651	0.65692	0.54412	0.23128	0.81942
5940	RBMY1A1	-	0.67912	617	N	-	RNA binding motif protein, Y-linked, family 1, member A1	0.08056	0.06979	0.20821	0.10288	0.11399	0.32966
5427	POLE2	-	0.678412	618	N	-	polymerase (DNA directed), epsilon 2 (p59 subunit)	0.45508	0.66472	0.51598	0.75372	0.38925	0.28483
64431	ACTR6	-	0.678317	619	N	-	ARP6 actin-related protein 6 homolog (yeast)	0.28055	0.10434	0.70323	0.90591	0.77263	0.49105
51564	HDAC7	-	0.677316	620	N	mcode-cluster-22	histone deacetylase 7	0.01488	0.12345	0.91417	0.67104	0.52353	0.70665
392	ARHGAP1	-	0.676398	621	N	mcode-cluster-15	Rho GTPase activating protein 1	0.34606	0.21687	0.21298	0.70022	0.02635	0.07251
7321	UBE2D1	-	0.676026	622	Y	mcode-cluster-13	ubiquitin-conjugating enzyme E2D 1 (UBC4/5 homolog, yeast)	0.34187	0.88159	0.45146	0.23908	0.04611	0.04242
6453	ITSN1	-	0.67562	623	N	mcode-cluster-15	intersectin 1 (SH3 domain protein)	0.07304	0.33808	0.13886	0.05661	0.21452	0.87535
6607	SMN2	-	0.675434	624	N	-	survival of motor neuron 2, centromeric	0.14469	0.7365	0.23411	0.25927	0.00874	0.19803
727738	AREGB	-	0.675123	625	N	-	amphiregulin B
29127	RACGAP1	-	0.674918	626	N	mcode-cluster-15	Rac GTPase activating protein 1	0.09312	0.75258	0.46441	0.45678	0.47646	0.71162
7074	TIAM1	-	0.674908	627	N	mcode-cluster-15	T-cell lymphoma invasion and metastasis 1	0.02734	0.06755	0.67007	0.24394	0.01191	0.12087
10084	PQBP1	-	0.673981	628	N	-	polyglutamine binding protein 1	0.8664	0.49988	0.04812	0.36554	0.00076	0.04208
996	CDC27	-	0.673509	629	N	mcode-cluster-13	cell division cycle 27 homolog (S. cerevisiae)	0.34408	0.25854	0.04569	4e-05	0.55199	0.40161
4751	NEK2	-	0.671629	630	N	mcode-cluster-13	NIMA (never in mitosis gene a)-related kinase 2	0.01022	0.47336	0.53971	0.85954	0.72321	0.42317
6733	SRPK2	-	0.671226	631	N	-	SFRS protein kinase 2	0.0897	0.42161	0.50126	0.98892	0.69595	0.84935
10419	PRMT5	-	0.671055	632	N	mcode-cluster-18	protein arginine methyltransferase 5	0.34828	0.2972	0.30364	0.68129	0.15074	0.82267
292	SLC25A5	-	0.670803	633	N	-	solute carrier family 25 (mitochondrial carrier; adenine nucleotide translocator), member 5	0.68272	0.52109	0.33572	0.07255	0.55174	0.23333
6814	STXBP3	-	0.66923	634	N	-	syntaxin binding protein 3	0.21047	0.85984	0.14372	0.07888	0.16589	0.76051
387	RHOA	-	0.667983	635	Y	mcode-cluster-5	ras homolog gene family, member A	0.55266	0.5636	0.3591	0.0412	0.34627	0.90395
23326	USP22	-	0.667932	636	N	-	ubiquitin specific peptidase 22	0.02172	0.25245	0.05984	0.62027	0.23517	0.04836
83933	HDAC10	-	0.667083	637	N	-	histone deacetylase 10	0.00116	0.96761	0.70124	0.4047	0.25444	0.0146
55588	MED29	-	0.666667	638	N	-	mediator complex subunit 29	0.54589	0.57153	0.54589	0.33738	0.51184	0.55572
9779	TBC1D5	-	0.666667	639	N	-	TBC1 domain family, member 5	0.00808	0.99718	0.41975	0.2561	0.46566	0.7121
23223	RRP12	-	0.666667	640	N	-	ribosomal RNA processing 12 homolog (S. cerevisiae)	0.6544	0.7695	0.80477	0.22875	0.03266	0.9015
25862	USP49	-	0.666667	641	N	-	ubiquitin specific peptidase 49	0.07813	0.96847	0.24139	0.37831	0.73454	0.14629
8548	BLZF1	-	0.666667	642	N	-	basic leucine zipper nuclear factor 1	0.05401	0.04652	0.93165	0.59013	0.08776	0.43263
23209	MLC1	-	0.666667	643	N	-	megalencephalic leukoencephalopathy with subcortical cysts 1	0.23934	0.80373	0.16989	0.96005	0.56419	0.60661
56938	ARNTL2	-	0.666667	644	N	-	aryl hydrocarbon receptor nuclear translocator-like 2	0.00061	0.13135	0.44513	0.23693	0.80838	0.20266
3354	HTR1E	-	0.666667	645	N	-	5-hydroxytryptamine (serotonin) receptor 1E	0.7052	0.89122	0.84	0.30274	0.18463	0.5389
1723	DHODH	-	0.666667	646	N	-	dihydroorotate dehydrogenase	0.07704	0.97024	0.2315	0.49536	0.04643	0.00166
6294	SAFB	-	0.666667	647	N	-	scaffold attachment factor B	0.24477	0.27584	0.20383	0.14481	0.51953	0.81692
29107	NXT1	-	0.665397	648	N	-	NTF2-like export factor 1	0.00714	0.27835	0.15549	0.21933	0.0915	0.0037
10915	TCERG1	-	0.663956	649	Y	-	transcription elongation regulator 1	0.21326	0.60395	0.6297	0.62454	0.32091	0.22896
4841	NONO	-	0.663331	650	N	-	non-POU domain containing, octamer-binding	0.73679	0.46728	0.91584	0.48409	0.93463	0.31086
7409	VAV1	-	0.663277	651	Y	mcode-cluster-15	vav 1 guanine nucleotide exchange factor	0.47507	0.41577	0.38309	0.19084	0.15076	0.90519
998	CDC42	-	0.66299	652	Y	mcode-cluster-5	cell division cycle 42 (GTP binding protein, 25kDa)	0.00315	0.05072	0.83532	0.13247	0.37542	0.66637
79885	HDAC11	-	0.662803	653	N	-	histone deacetylase 11	0.26674	0.44534	0.02109	0.29866	0.04887	0.58072
1937	EEF1G	-	0.659704	654	N	mcode-cluster-26	eukaryotic translation elongation factor 1 gamma	0.14154	0.34979	0.92307	0.40659	0.56315	0.59086
5496	PPM1G	-	0.659674	655	N	-	protein phosphatase 1G (formerly 2C), magnesium-dependent, gamma isoform	0.08218	0.68064	0.49113	0.71524	0.41744	0.21155
6421	SFPQ	-	0.657599	656	N	-	splicing factor proline/glutamine-rich (polypyrimidine tract binding protein associated)	0.0896	0.07528	0.53441	0.28826	0.16344	0.15838
23192	ATG4B	-	0.657126	657	N	-	ATG4 autophagy related 4 homolog B (S. cerevisiae)	0.09335	0.05316	0.6184	0.03413	0.44399	0.17833
1982	EIF4G2	-	0.656779	658	N	-	eukaryotic translation initiation factor 4 gamma, 2	0.01868	0.74268	0.05855	0.28357	0.3106	0.53345
5879	RAC1	-	0.655968	659	Y	mcode-cluster-5	ras-related C3 botulinum toxin substrate 1 (rho family, small GTP binding protein Rac1)	0.38186	0.78126	0.63607	0.29191	0.30665	0.86941
55269	PSPC1	-	0.655907	660	N	-	paraspeckle component 1
91746	YTHDC1	-	0.655037	661	N	-	YTH domain containing 1	0.17128	0.80875	0.09272	0.03062	0.24159	0.36617
11260	XPOT	-	0.654729	662	N	-	exportin, tRNA (nuclear export receptor for tRNAs)	0.03397	0.33993	0.39581	0.5722	0.14193	0.19438
6118	RPA2	-	0.654122	663	Y	mcode-cluster-11	replication protein A2, 32kDa	0.02663	0.9673	0.32482	0.26241	0.28744	0.69131
4113	MAGEB2	-	0.652622	664	N	-	melanoma antigen family B, 2	0.99882	0.65668	0.45104	0.73184	0.143	0.73496
1915	EEF1A1	-	0.651319	665	Y	mcode-cluster-26	eukaryotic translation elongation factor 1 alpha 1	0.24823	0.84231	0.01843	0.34424	0.09734	0.38639
5296	PIK3R2	-	0.650586	666	Y	mcode-cluster-15	phosphoinositide-3-kinase, regulatory subunit 2 (beta)	0.46264	0.00832	0.30231	0.38938	0.00022	0.01156
3516	RBPJ	-	0.650179	667	N	mcode-cluster-22	recombination signal binding protein for immunoglobulin kappa J region	0.04783	0.94517	0.11786	0.05689	0.2394	0.92219
293	SLC25A6	-	0.649465	668	N	-	solute carrier family 25 (mitochondrial carrier; adenine nucleotide translocator), member 6	0.04097	0.53644	0.93629	0.29999	0.53997	0.85471
1105	CHD1	-	0.648896	669	N	-	chromodomain helicase DNA binding protein 1	0.3502	0.92054	0.06247	0.05937	0.48346	0.27209
6117	RPA1	-	0.648856	670	Y	mcode-cluster-11	replication protein A1, 70kDa	0.09349	0.14373	0.91202	0.89152	0.94832	0.0031
2935	GSPT1	-	0.648378	671	N	-	G1 to S phase transition 1	0.11783	0.86273	0.37831	0.60438	0.40273	0.05972
10735	STAG2	-	0.647613	672	N	mcode-cluster-38	stromal antigen 2	0.29525	0.49944	0.55284	0.68571	0.01372	0.78969
9734	HDAC9	-	0.646759	673	N	mcode-cluster-22	histone deacetylase 9	0.938	0.40945	0.0721	0.19515	0.01674	0.00534
5451	POU2F1	-	0.646405	674	Y	mcode-cluster-13	POU class 2 homeobox 1	0.82895	0.09338	0.0075	0.03236	0.94597	0.24195
1642	DDB1	-	0.644957	675	N	mcode-cluster-13	damage-specific DNA binding protein 1, 127kDa	0.04218	0.65835	0.38381	0.40345	0.80764	0.88005
79718	TBL1XR1	-	0.644678	676	N	mcode-cluster-22	transducin (beta)-like 1 X-linked receptor 1	0.32859	0.7771	0.53034	0.45125	0.14427	0.69125
4791	NFKB2	-	0.644618	677	Y	mcode-cluster-13	nuclear factor of kappa light polypeptide gene enhancer in B-cells 2 (p49/p100)	0.95626	0.69325	0.93711	0.45866	0.01874	0.03765
10273	STUB1	-	0.643661	678	N	-	STIP1 homology and U-box containing protein 1	0.57892	0.79346	0.66995	0.81305	0.59916	0.54799
6654	SOS1	-	0.643473	679	N	mcode-cluster-15	son of sevenless homolog 1 (Drosophila)	0.48106	0.60602	0.34303	0.13635	0.29913	0.06062
10285	SMNDC1	-	0.643399	680	N	-	survival motor neuron domain containing 1	0.05494	0.94731	0.4619	0.03988	0.11251	0.28958
9970	NR1I3	-	0.643374	681	N	-	nuclear receptor subfamily 1, group I, member 3	0.4559	0.50556	0.90952	0.18804	0.973	0.27342
2801	GOLGA2	-	0.64277	682	N	-	golgi autoantigen, golgin subfamily a, 2	0.84623	0.55106	0.43898	0.42701	0.46371	0.47775
6097	RORC	-	0.64073	683	N	-	RAR-related orphan receptor C	0.01313	0.04906	0.71344	0.94055	0.65721	0.88505
11171	STRAP	-	0.640125	684	N	-	serine/threonine kinase receptor associated protein	0.01289	0.51896	0.43149	0.15049	0.42094	0.58051
6434	SFRS10	-	0.639834	685	N	-	splicing factor, arginine/serine-rich 10 (transformer 2 homolog, Drosophila)	0.56408	0.41798	0.1924	0.0844	0.1846	0.30753
51741	WWOX	-	0.639511	686	N	-	WW domain containing oxidoreductase	0.69547	0.9415	0.20038	0.92368	0.17958	0.72348
9697	TRAM2	-	0.63942	687	N	-	translocation associated membrane protein 2	0.55614	0.91057	0.14463	0.03378	0.87817	0.43422
345	APOC3	-	0.638869	688	N	mcode-cluster-36	apolipoprotein C-III	0.89634	0.58718	0.58123	0.26894	0.93957	0.54603
344	APOC2	-	0.638869	689	N	mcode-cluster-36	apolipoprotein C-II	0.02267	0.24357	0.21295	0.25633	0.27947	0.80653
993	CDC25A	-	0.638152	690	N	mcode-cluster-13	cell division cycle 25 homolog A (S. pombe)	0.11972	0.09385	0.77581	0.84231	0.12346	0.01466
51343	FZR1	-	0.63801	691	N	mcode-cluster-13	fizzy/cell division cycle 20 related 1 (Drosophila)	0.29181	0.74336	0.29014	0.01907	0.98154	0.45593
5884	RAD17	-	0.63772	692	Y	mcode-cluster-23	RAD17 homolog (S. pombe)	0.08753	0.99442	0.88805	0.88557	0.28986	0.1493
3276	PRMT1	-	0.637658	693	N	mcode-cluster-21	protein arginine methyltransferase 1	0.35536	0.46331	0.80807	0.56826	0.1476	0.93928
202559	KHDRBS2	-	0.637022	694	N	-	KH domain containing, RNA binding, signal transduction associated 2	0.49714	0.60664	0.84982	0.16675	0.97032	0.33761
84232	MAF1	-	0.63672	695	N	-	MAF1 homolog (S. cerevisiae)	0.01758	0.21152	0.95991	0.32521	0.02559	0.08663
3182	HNRNPAB	-	0.636442	696	N	-	heterogeneous nuclear ribonucleoprotein A/B	0.1956	0.42608	0.63589	0.09963	0.8864	0.54701
654364	NME1-NME2	-	0.636189	697	N	-	NME1-NME2 readthrough transcript
9092	SART1	-	0.636103	698	N	-	squamous cell carcinoma antigen recognized by T cells	0.17399	1	0.35592	0.33585	0.48191	0.28733
51386	EIF3EIP	-	0.635637	699	N	-	eukaryotic translation initiation factor 3, subunit E interacting protein	0.00642	0.51073	0.32997	0.00962	0.40564	0.70147
6790	AURKA	-	0.635484	700	N	mcode-cluster-13	aurora kinase A	0.18223	0.63342	0.13494	0.38844	0.87918	0.38369
116449	MIST	-	0.634937	701	N	-	mast cell immunoreceptor signal transducer	0.16952	0.27854	0.92119	0.6262	0.709	0.91991
8027	STAM	-	0.63472	702	N	mcode-cluster-19	signal transducing adaptor molecule (SH3 domain and ITAM motif) 1	0.06006	0.01001	0.47276	0.61996	0.00106	0.01094
55290	BRF2	-	0.634718	703	N	mcode-cluster-13	BRF2, subunit of RNA polymerase III transcription initiation factor, BRF1-like	0.07763	0.67772	0.717	0.70108	0.87403	0.42022
23633	KPNA6	-	0.634513	704	Y	-	karyopherin alpha 6 (importin alpha 7)	0.07991	0.77946	0.05848	0.00047	0.88697	0.08338
11157	LSM6	-	0.634032	705	N	-	LSM6 homolog, U6 small nuclear RNA associated (S. cerevisiae)	0.54755	0.97906	0.0842	0.13306	0.44523	0.18913
10254	STAM2	-	0.633474	706	N	mcode-cluster-19	signal transducing adaptor molecule (SH3 domain and ITAM motif) 2	0.29622	0.73787	0.56317	0.23123	0.9094	0.39914
11033	ADAP1	-	0.632508	707	N	-	ArfGAP with dual PH domains 1	0.0148	0.09674	0.47602	0.75415	0.99649	0.9477
891	CCNB1	-	0.632259	708	Y	mcode-cluster-13	cyclin B1	0.05301	0.80116	0.20623	0.74368	0.13741	0.05062
9367	RAB9A	-	0.631806	709	N	-	RAB9A, member RAS oncogene family	0.9421	0.54563	0.41786	0.52155	0.40384	0.30313
4869	NPM1	-	0.631654	710	Y	-	nucleophosmin (nucleolar phosphoprotein B23, numatrin)	0.24321	0.41241	0.56896	0.19162	0.03038	0.22482
24140	FTSJ1	-	0.63104	711	N	-	FtsJ homolog 1 (E. coli)	0.0416	0.56398	0.79676	0.05198	0.17817	0.02522
84993	UBL7	-	0.630928	712	N	-	ubiquitin-like 7 (bone marrow stromal cell-derived)	0.28468	0.03687	0.50037	0.67477	0.55874	0.63822
9601	PDIA4	-	0.63018	713	Y	-	protein disulfide isomerase family A, member 4	0.00804	0.40468	0.30296	0.71303	0.9802	0.52205
6638	SNRPN	-	0.630029	714	N	-	small nuclear ribonucleoprotein polypeptide N	0.09074	0.10371	0.94961	0.09161	0.98898	0.67288
84271	POLDIP3	-	0.629718	715	N	-	polymerase (DNA-directed), delta interacting protein 3	0.76795	0.58818	0.34331	0.17241	0.19008	0.05308
55869	HDAC8	-	0.629629	716	N	mcode-cluster-22	histone deacetylase 8	0.00532	0.00237	0.42622	0.00172	0.12857	0.03918
60489	APOBEC3G	-	0.62937	717	Y	-	apolipoprotein B mRNA editing enzyme, catalytic polypeptide-like 3G	0.05081	0.87349	0.09945	0.49021	0.74055	0.22321
11047	ADRM1	-	0.629087	718	N	-	adhesion regulating molecule 1	0.50976	0.83027	0.64476	0.06385	0.00466	0.34771
246330	PELI3	-	0.628733	719	N	-	pellino homolog 3 (Drosophila)	0.16224	0.90009	0.40169	0.21066	0.2843	0.77326
81631	MAP1LC3B	-	0.628506	720	Y	mcode-cluster-33	microtubule-associated protein 1 light chain 3 beta	0.144	0.77461	0.66556	0.95528	0.00928	0.42682
4350	MPG	-	0.628464	721	N	-	N-methylpurine-DNA glycosylase	0.02616	0.71988	0.53059	0.02864	0.60412	0.27737
2	A2M	-	0.628459	722	Y	mcode-cluster-15	alpha-2-macroglobulin	0.04408	0.87609	0.15387	0.65032	0.76002	0.67235
51606	ATP6V1H	-	0.628065	723	Y	mcode-cluster-30	ATPase, H+ transporting, lysosomal 50/57kDa, V1 subunit H	0.28801	0.07015	0.09534	0.867	0.59162	0.28402
9546	APBA3	-	0.627837	724	N	-	amyloid beta (A4) precursor protein-binding, family A, member 3	0.40544	0.31031	0.662	0.50848	0.90115	0.24533
34	ACADM	-	0.627607	725	N	-	acyl-Coenzyme A dehydrogenase, C-4 to C-12 straight chain	0.06708	0.01883	0.70805	0.4004	0.11592	0.94461
6780	STAU1	-	0.627372	726	Y	-	staufen, RNA binding protein, homolog 1 (Drosophila)	0.86459	0.26482	0.03214	0.24319	0.05905	0.91778
9474	ATG5	-	0.627262	727	N	-	ATG5 autophagy related 5 homolog (S. cerevisiae)	0.7502	0.47181	0.30782	0.07569	0.48998	0.21894
27044	SND1	-	0.6272	728	N	-	staphylococcal nuclease and tudor domain containing 1	0.31193	0.54241	0.07224	0.65804	0.47548	0.38635
5916	RARG	-	0.62704	729	N	-	retinoic acid receptor, gamma	0.05386	0.90856	0.24134	0.07707	0.59617	0.57364
5558	PRIM2	-	0.62702	730	N	mcode-cluster-6	primase, DNA, polypeptide 2 (58kDa)	0.02047	0.60733	0.09908	0.14229	0.90986	0.56001
5111	PCNA	-	0.626981	731	Y	mcode-cluster-6	proliferating cell nuclear antigen	0.13082	0.94277	0.68418	0.43796	0.3289	0.1418
161	AP2A2	-	0.626922	732	Y	mcode-cluster-19	adaptor-related protein complex 2, alpha 2 subunit	0.90737	0.9565	0.32277	0.22904	0.33441	0.24079
9532	BAG2	-	0.626742	733	N	-	BCL2-associated athanogene 2	0.01707	0.18928	0.26321	0.29292	0.08253	0.29155
337	APOA4	-	0.626663	734	N	mcode-cluster-36	apolipoprotein A-IV	0.05545	0.04076	0.35147	0.08883	0.39893	0.3874
4176	MCM7	-	0.626556	735	N	mcode-cluster-6	minichromosome maintenance complex component 7	0.02424	0.95023	0.77039	0.95674	0.01023	0.00245
10289	EIF1B	-	0.626377	736	N	mcode-cluster-6	eukaryotic translation initiation factor 1B	0.99844	0.40531	0.49685	0.17786	0.91105	0.64117
995	CDC25C	-	0.625714	737	Y	mcode-cluster-13	cell division cycle 25 homolog C (S. pombe)	0.20995	0.44157	0.72833	0.72286	0.52232	0.99145
26019	UPF2	-	0.625172	738	N	-	UPF2 regulator of nonsense transcripts homolog (yeast)	0.54769	0.67298	0.31059	0.99438	0.3474	0.28571
51657	STYXL1	-	0.625093	739	N	-	serine/threonine/tyrosine interacting-like 1	0.88487	0.0744	0.09806	0.11885	0.53812	0.08902
6199	RPS6KB2	-	0.624914	740	N	-	ribosomal protein S6 kinase, 70kDa, polypeptide 2
9878	TOX4	-	0.624766	741	N	-	TOX high mobility group box family member 4	0.13217	0.66305	0.70953	0.35476	0.707	0.74839
9406	ZRANB2	-	0.62444	742	N	-	zinc finger, RAN-binding domain containing 2	0.57825	0.59154	0.51972	0.30726	0.12146	0.38723
79096	C11orf49	-	0.624254	743	N	-	chromosome 11 open reading frame 49	0.15933	0.68579	0.64084	0.68225	0.54655	0.71559
56000	NXF3	-	0.624119	744	N	-	nuclear RNA export factor 3	0.36635	0.14515	0.83845	0.34614	0.93337	0.77375
7153	TOP2A	-	0.624058	745	N	-	topoisomerase (DNA) II alpha 170kDa	0.53379	0.43856	0.46521	0.69232	0.838	0.20876
4793	NFKBIB	-	0.623785	746	Y	-	nuclear factor of kappa light polypeptide gene enhancer in B-cells inhibitor, beta	0.81162	0.28529	0.14476	0.31442	0.42789	0.10774
6782	HSPA13	-	0.623495	747	N	-	heat shock protein 70kDa family, member 13	0.50621	0.72393	0.2336	0.64131	0.70658	0.81796
10972	TMED10	-	0.623151	748	N	-	transmembrane emp24-like trafficking protein 10 (yeast)	0.36912	0.84646	0.09193	0.10218	0.33163	0.11057
5557	PRIM1	-	0.623028	749	N	mcode-cluster-6	primase, DNA, polypeptide 1 (49kDa)	0.41568	0.60639	0.1588	0.53365	0.43946	0.07747
6868	ADAM17	-	0.622276	750	N	-	ADAM metallopeptidase domain 17	0.58883	0.78325	0.00954	0.02429	0.07621	0.99241
2237	FEN1	-	0.621422	751	Y	mcode-cluster-23	flap structure-specific endonuclease 1	0.03851	0.61899	0.78173	0.98019	0.06608	0.00541
10849	CD3EAP	-	0.621178	752	N	-	CD3e molecule, epsilon associated protein	0.28253	0.74143	0.3684	0.86336	0.19903	0.74258
65110	UPF3A	-	0.620499	753	N	-	UPF3 regulator of nonsense transcripts homolog A (yeast)	0.226	0.02524	0.93136	0.07859	0.34611	0.20688
51377	UCHL5	-	0.620496	754	N	-	ubiquitin carboxyl-terminal hydrolase L5	0.10425	0.66619	0.50205	0.32162	0.30124	0.11767
196	AHR	-	0.620073	755	N	-	aryl hydrocarbon receptor	0.68876	0.79935	0.61532	0.56832	0.29972	0.22498
7520	XRCC5	-	0.619563	756	Y	-	X-ray repair complementing defective repair in Chinese hamster cells 5 (double-strand-break rejoining)	0.29873	0.95898	0.95082	0.04756	0.78145	0.92692
2688	GH1	-	0.61956	757	Y	-	growth hormone 1	0.58023	0.15402	0.30858	0.36045	0.02669	0.19503
7314	UBB	-	0.619478	758	Y	mcode-cluster-13	ubiquitin B	0.0036	0.54094	0.20613	0.00139	0.01161	0.90222
26523	EIF2C1	-	0.619273	759	N	-	eukaryotic translation initiation factor 2C, 1	0.44946	0.27941	0.24788	0.14678	0.76394	0.84327
8856	NR1I2	-	0.6188	760	N	-	nuclear receptor subfamily 1, group I, member 2	0.72828	0.76329	0.5121	0.01396	0.44827	0.60789
3836	KPNA1	-	0.618472	761	Y	-	karyopherin alpha 1 (importin alpha 5)	0.00185	0.77426	0.30292	0.00063	0.09005	0.75838
54984	PINX1	-	0.618262	762	N	-	PIN2-interacting protein 1	0.5381	0.44106	0.18142	0.43454	0.61516	0.91493
64421	DCLRE1C	-	0.617824	763	N	mcode-cluster-29	DNA cross-link repair 1C (PSO2 homolog, S. cerevisiae)	0.15722	0.55155	0.51814	0.47147	0.04741	0.54753
2733	GLE1	-	0.617777	764	N	-	GLE1 RNA export mediator homolog (yeast)	0.7141	0.84854	0.93578	0.07065	0.45099	0.20339
10204	NUTF2	-	0.617665	765	Y	-	nuclear transport factor 2	0.35352	0.51787	0.94202	0.63643	0.39811	0.52342
641	BLM	-	0.617625	766	N	-	Bloom syndrome	0.81219	0.46955	0.7961	0.05126	0.29651	0.07565
2035	EPB41	-	0.617386	767	N	-	erythrocyte membrane protein band 4.1 (elliptocytosis 1, RH-linked)	0.03238	0.57497	0.67942	0.67819	0.8413	0.03628
26277	TINF2	-	0.616829	768	N	mcode-cluster-20	TERF1 (TRF1)-interacting nuclear factor 2	0.24191	0.02967	0.90811	0.52532	0.4845	0.24957
9360	PPIG	-	0.616692	769	N	-	peptidylprolyl isomerase G (cyclophilin G)	0.21542	0.54487	0.52618	0.61297	0.04522	0.15916
8396	PIP4K2B	-	0.616664	770	N	-	phosphatidylinositol-5-phosphate 4-kinase, type II, beta	0.0433	0.12851	0.55911	0.12701	0.15244	0.39381
80304	C2orf44	-	0.616393	771	N	-	chromosome 2 open reading frame 44	9e-05	0.00263	0.35972	0.52364	0.35546	0.35204
4171	MCM2	-	0.616217	772	N	mcode-cluster-6	minichromosome maintenance complex component 2	0.04926	0.71567	0.00073	0.74083	0.24401	0.38964
53615	MBD3	-	0.616011	773	N	-	methyl-CpG binding domain protein 3	0.25557	0.59148	0.38563	0.18436	0.43429	0.95424
11140	CDC37	-	0.615676	774	Y	-	cell division cycle 37 homolog (S. cerevisiae)	0.02272	0.89771	0.31884	0.92922	0.33438	0.10617
5422	POLA1	-	0.615039	775	N	mcode-cluster-6	polymerase (DNA directed), alpha 1, catalytic subunit	0.00597	0.48721	0.40232	0.05643	0.31082	0.42714
55183	RIF1	-	0.614512	776	N	-	RAP1 interacting factor homolog (yeast)	0.0985	0.93553	0.92322	0.02414	0.97949	0.34464
4998	ORC1L	-	0.614322	777	N	mcode-cluster-6	origin recognition complex, subunit 1-like (yeast)	0.65565	0.27181	0.16239	0.20841	0.71464	0.10238
994	CDC25B	-	0.614219	778	N	mcode-cluster-13	cell division cycle 25 homolog B (S. pombe)	0.37253	0.42829	0.2419	0.24737	0.89995	0.07354
3117	HLA-DQA1	-	0.613697	779	Y	mcode-cluster-10	major histocompatibility complex, class II, DQ alpha 1	0.64506	0.54053	0.69714	0.50621	0.04232	0.84923
23118	MAP3K7IP2	-	0.613469	780	N	-	mitogen-activated protein kinase kinase kinase 7 interacting protein 2	0.36329	0.8439	0.89759	0.75334	0.01085	0.50694
8672	EIF4G3	-	0.613387	781	N	-	eukaryotic translation initiation factor 4 gamma, 3	0.18342	0.70137	0.11074	0.1264	0.51618	0.15654
2077	ERF	-	0.613244	782	N	-	Ets2 repressor factor	0.78173	0.55581	0.5307	0.07708	0.92136	0.54857
1326	MAP3K8	-	0.613232	783	N	-	mitogen-activated protein kinase kinase kinase 8	0.86301	0.19467	0.97485	0.44481	0.083	0.12982
4172	MCM3	-	0.61323	784	N	mcode-cluster-6	minichromosome maintenance complex component 3	0.05583	0.91716	0.71872	0.89173	0.34277	0.03026
3364	HUS1	-	0.612975	785	N	mcode-cluster-23	HUS1 checkpoint homolog (S. pombe)	0.10061	0.86714	0.59788	0.3261	0.96714	0.07923
10551	AGR2	-	0.612946	786	N	-	anterior gradient homolog 2 (Xenopus laevis)	0.1691	0.80478	0.12433	0.93106	0.67158	0.42666
4214	MAP3K1	-	0.612641	787	N	mcode-cluster-13	mitogen-activated protein kinase kinase kinase 1	0.74158	0.78555	0.41134	0.98938	0.41237	0.50401
4173	MCM4	-	0.612623	788	N	mcode-cluster-6	minichromosome maintenance complex component 4	0.02879	0.52367	0.51381	0.19215	0.57711	0.89076
54386	TERF2IP	-	0.612564	789	N	mcode-cluster-20	telomeric repeat binding factor 2, interacting protein	0.22875	0.66133	0.2487	0.04924	0.84836	0.00565
63967	CLSPN	-	0.612352	790	N	mcode-cluster-13	claspin homolog (Xenopus laevis)	0.05599	0.36426	0.67345	0.19766	0.07138	0.7589
1869	E2F1	-	0.612261	791	Y	-	E2F transcription factor 1	0.28183	0.66554	0.76784	0.37963	0.02627	0.36383
2060	EPS15	-	0.61221	792	N	mcode-cluster-19	epidermal growth factor receptor pathway substrate 15	0.11534	0.68817	0.00596	0.45296	0.51409	0.17809
2058	EPRS	-	0.611816	793	N	-	glutamyl-prolyl-tRNA synthetase	0.04928	0.84993	0.33651	0.04647	0.00362	0.00336
6662	SOX9	-	0.611791	794	N	-	SRY (sex determining region Y)-box 9	0.40964	0.02974	0.76067	0.56999	0.75992	0.78906
84515	MCM8	-	0.611337	795	N	mcode-cluster-6	minichromosome maintenance complex component 8	0.25534	0.46064	0.18521	0.87658	0.94404	0.97362
23595	ORC3L	-	0.610944	796	N	mcode-cluster-6	origin recognition complex, subunit 3-like (yeast)	0.43188	0.92112	0.44019	0.70202	0.66576	0.10538
10664	CTCF	-	0.610912	797	N	-	CCCTC-binding factor (zinc finger protein)	0.0294	0.63354	0.55925	0.39055	0.727	0.03102
8780	RIOK3	-	0.610882	798	N	-	RIO kinase 3 (yeast)	0.9964	0.8552	0.2298	0.21995	0.76768	0.46783
25777	UNC84B	-	0.610865	799	N	-	unc-84 homolog B (C. elegans)	0.90733	0.76502	0.01848	0.00648	0.15053	0.23629
8412	BCAR3	-	0.610182	800	N	-	breast cancer anti-estrogen resistance 3	0.43552	0.56189	0.52553	0.39862	0.42131	0.54216
685	BTC	-	0.609721	801	N	-	betacellulin	0.40922	1	0.23221	0.28775	0.09909	0.5022
731247	hCG_1998957	-	0.609621	802	N	mcode-cluster-10	major histocompatibility complex, class II, DR beta 5
3123	HLA-DRB1	-	0.60962	803	Y	mcode-cluster-10	major histocompatibility complex, class II, DR beta 1	0.18083	0.65391	0.75214	0.37407	0.79896	0.14556
688	KLF5	-	0.60954	804	N	-	Kruppel-like factor 5 (intestinal)	0.8073	0.29364	0.41912	0.03952	0.58189	0.06945
1175	AP2S1	-	0.609289	805	Y	mcode-cluster-30	adaptor-related protein complex 2, sigma 1 subunit	0.15536	0.51579	0.24534	0.99573	0.63659	0.23446
10252	SPRY1	-	0.60888	806	N	mcode-cluster-19	sprouty homolog 1, antagonist of FGF signaling (Drosophila)	0.26141	0.96467	0.43219	0.2307	0.2133	0.5535
5753	PTK6	-	0.608747	807	N	-	PTK6 protein tyrosine kinase 6	0.80624	0.1985	0.66799	0.93798	0.31307	0.73495
545	ATR	-	0.608472	808	Y	mcode-cluster-13	ataxia telangiectasia and Rad3 related	0.14507	0.41571	0.32925	0.32975	0.24311	0.12319
3115	HLA-DPB1	-	0.608454	809	Y	mcode-cluster-10	major histocompatibility complex, class II, DP beta 1	0.55249	0.44638	0.55244	0.5751	0.07984	0.62035
3125	HLA-DRB3	-	0.608454	810	Y	mcode-cluster-10	major histocompatibility complex, class II, DR beta 3	0.02281	0.8822	0.39177	0.25261	0.20093	0.50829
3112	HLA-DOB	-	0.608453	811	Y	mcode-cluster-10	major histocompatibility complex, class II, DO beta	0.21495	0.34924	0.1403	0.50635	0.34916	0.66684
4999	ORC2L	-	0.608371	812	N	mcode-cluster-6	origin recognition complex, subunit 2-like (yeast)	0.59632	0.9175	0.16512	0.07426	0.35489	0.1062
1656	DDX6	-	0.60834	813	N	-	DEAD (Asp-Glu-Ala-Asp) box polypeptide 6	0.13661	0.32715	0.02721	0.53769	0.71095	0.32568
23649	POLA2	-	0.608263	814	N	mcode-cluster-6	polymerase (DNA directed), alpha 2 (70kD subunit)	0.04239	0.42343	0.12701	0.73105	0.03423	0.13988
55553	SOX6	-	0.608174	815	N	-	SRY (sex determining region Y)-box 6	0.34226	0.44489	0.25702	0.81033	0.39659	0.32284
1797	DOM3Z	-	0.608077	816	N	-	dom-3 homolog Z (C. elegans)	0.01428	0.16384	0.97094	0.79836	0.34796	0.2336
6257	RXRB	-	0.607984	817	N	-	retinoid X receptor, beta	0.02785	0.17267	0.46283	0.00023	0.42618	0.28594
1871	E2F3	-	0.60785	818	N	-	E2F transcription factor 3	0.33578	0.21132	0.43075	0.51128	0.22373	0.01468
3910	LAMA4	-	0.607502	819	Y	-	laminin, alpha 4	0.34893	0.26168	0.61893	0.1866	0.44684	0.00962
29935	RPA4	-	0.607465	820	Y	mcode-cluster-6	replication protein A4, 34kDa	0.0108	0.77667	0.70931	0.02057	0.98354	0.50372
3297	HSF1	-	0.607321	821	Y	-	heat shock transcription factor 1	0.06086	0.88704	0.85585	0.15845	0.97157	0.61777
4683	NBN	-	0.607267	822	N	mcode-cluster-29	nibrin	0.65429	0.05515	0.15456	0.08942	0.01884	0.22006
27250	PDCD4	-	0.607175	823	N	-	programmed cell death 4 (neoplastic transformation inhibitor)	0.78823	0.03223	0.33991	0.46106	0.44744	0.46482
10605	PAIP1	-	0.607069	824	N	-	poly(A) binding protein interacting protein 1	0.15042	0.04375	0.89526	0.42143	0.11977	0.43726
4175	MCM6	-	0.606817	825	N	mcode-cluster-6	minichromosome maintenance complex component 6	0.46352	0.67335	0.92167	0.17372	0.51067	0.91285
8318	CDC45L	-	0.60678	826	N	mcode-cluster-6	CDC45 cell division cycle 45-like (S. cerevisiae)	0.04	0.41498	0.11613	0.38778	0.47379	0.57576
51654	CDK5RAP1	-	0.606728	827	N	-	CDK5 regulatory subunit associated protein 1	0.02092	0.08966	0.16164	0.78898	0.71992	0.27145
10397	NDRG1	-	0.606607	828	Y	-	N-myc downstream regulated 1	0.17492	0.74381	0.2272	0.87076	0.82216	0.79854
171017	ZNF384	-	0.606431	829	N	-	zinc finger protein 384	0.02495	0.05711	0.99069	0.23451	0.87424	0.83804
8189	SYMPK	-	0.605926	830	N	-	symplekin	0.0047	0.19085	0.85615	0.12192	0.05952	0.00144
7465	WEE1	-	0.605919	831	Y	-	WEE1 homolog (S. pombe)	0.29605	0.59722	0.76442	0.02009	0.29472	0.86058
23594	ORC6L	-	0.605872	832	N	mcode-cluster-6	origin recognition complex, subunit 6 like (yeast)	0.46212	0.10458	0.00093	0.5901	0.79728	0.05954
3118	HLA-DQA2	-	0.605747	833	Y	mcode-cluster-10	major histocompatibility complex, class II, DQ alpha 2	0.57879	0.58951	0.57542	0.54404	0.0083	0.91554
9670	IPO13	-	0.605534	834	N	-	importin 13	0.21636	0.14229	0.67974	0.24202	0.46235	0.40964
5047	PAEP	-	0.605483	835	Y	-	progestagen-associated endometrial protein	0.09031	0.45543	0.62278	0.06578	0.59398	0.31423
26058	GIGYF2	-	0.605336	836	N	-	GRB10 interacting GYF protein 2	7e-05	0.77465	0.18514	0.01408	0.60658	0.0533
144715	RAD9B	-	0.605311	837	N	mcode-cluster-23	RAD9 homolog B (S. cerevisiae)	0.00192	0.17228	0.2176	0.60176	0.33844	0.06588
7428	VHL	-	0.605301	838	N	-	von Hippel-Lindau tumor suppressor	0.00599	0.00053	0.21843	0.20118	0.29827	0.08295
58513	EPS15L1	-	0.605194	839	N	mcode-cluster-19	epidermal growth factor receptor pathway substrate 15-like 1	0.61723	0.41083	0.51499	0.54383	0.00809	0.04334
7536	SF1	-	0.605048	840	N	-	splicing factor 1	0.59824	0.98881	0.88429	0.07154	0.43838	0.55878
10111	RAD50	-	0.604789	841	N	mcode-cluster-29	RAD50 homolog (S. cerevisiae)	0.81805	0.6115	0.19437	0.01012	0.37067	0.25894
2079	ERH	-	0.604488	842	N	-	enhancer of rudimentary homolog (Drosophila)	0.55944	0.9908	0.78678	0.90262	0.36204	0.56792
55824	PAG1	-	0.604474	843	N	mcode-cluster-10	phosphoprotein associated with glycosphingolipid microdomains 1	0.94651	0.81254	0.03362	0.18926	0.81505	0.88184
6198	RPS6KB1	-	0.604435	844	Y	-	ribosomal protein S6 kinase, 70kDa, polypeptide 1	0.71222	0.46543	0.04208	0.09663	0.38974	0.16081
8793	TNFRSF10D	-	0.604244	845	Y	-	tumor necrosis factor receptor superfamily, member 10d, decoy with truncated death domain	0.58983	0.53823	0.8704	0.1164	0.68824	0.41617
51765	RP6-213H19.1	-	0.604178	846	N	-	serine/threonine protein kinase MST4	0.28509	0.4951	0.14147	0.8682	0.21089	0.04981
580	BARD1	-	0.604144	847	N	-	BRCA1 associated RING domain 1	0.03261	0.40721	0.01556	0.28986	0.27223	0.0207
25913	POT1	-	0.603957	848	N	mcode-cluster-20	POT1 protection of telomeres 1 homolog (S. pombe)	0.46873	0.06235	0.41609	0.56897	0.01953	0.63158
3615	IMPDH2	-	0.603821	849	N	-	IMP (inosine monophosphate) dehydrogenase 2	0.23165	0.86237	0.07977	0.46928	0.59558	0.1473
5564	PRKAB1	-	0.603762	850	N	-	protein kinase, AMP-activated, beta 1 non-catalytic subunit	0.0058	0.17876	0.34984	0.45729	0.29418	0.95107
8408	ULK1	-	0.603311	851	N	-	unc-51-like kinase 1 (C. elegans)	0.20786	0.65652	0.80534	0.35557	0.04368	0.59616
5893	RAD52	-	0.603274	852	N	-	RAD52 homolog (S. cerevisiae)
4174	MCM5	-	0.603143	853	N	mcode-cluster-6	minichromosome maintenance complex component 5	0.62237	0.3732	0.85364	0.3011	0.11797	0.09694
3113	HLA-DPA1	-	0.602991	854	Y	mcode-cluster-10	major histocompatibility complex, class II, DP alpha 1	0.19427	0.94699	0.27231	0.79086	0.37087	0.08828
2956	MSH6	-	0.602788	855	N	-	mutS homolog 6 (E. coli)	0.03369	0.79413	0.60227	0.0076	0.4767	0.07403
25855	BRMS1	-	0.602517	856	N	mcode-cluster-31	breast cancer metastasis suppressor 1	0.66862	0.4753	0.13753	0.27507	0.51919	0.95446
9821	RB1CC1	BKZ	0.602378	857	N	-	RB1-inducible coiled-coil 1	0.32024	0.65904	0.87922	0.05195	0.06571	0.60489
602	BCL3	-	0.601885	858	N	-	B-cell CLL/lymphoma 3	0.18842	0.36834	0.83073	0.87549	0.12327	0.90943
3702	ITK	-	0.601881	859	N	mcode-cluster-10	IL2-inducible T-cell kinase	0.09438	0.88854	0.1721	0.91172	0.54364	0.41489
873	CBR1	-	0.601823	860	N	-	carbonyl reductase 1	0.12289	0.77378	0.74333	0.02924	0.60072	0.10347
138065	RNF183	-	0.601553	861	N	-	ring finger protein 183	0.79223	0.02885	0.16561	0.40245	0.68989	0.19725
5917	RARS	-	0.601519	862	N	-	arginyl-tRNA synthetase	0.2534	0.21032	0.53072	0.07209	0.09616	0.55553
1111	CHEK1	-	0.601495	863	Y	mcode-cluster-13	CHK1 checkpoint homolog (S. pombe)	0.121	0.98606	0.56422	0.64217	0.22448	0.01941
5062	PAK2	-	0.601396	864	Y	-	p21 protein (Cdc42/Rac)-activated kinase 2	0.0458	0.42372	0.1033	0.0653	0.63472	0.71497
7050	TGIF1	-	0.601326	865	N	-	TGFB-induced factor homeobox 1	0.25137	0.5285	0.01058	0.11041	0.54756	0.9933
5000	ORC4L	-	0.601057	866	N	mcode-cluster-6	origin recognition complex, subunit 4-like (yeast)	0.36556	0.94576	0.60233	0.8961	0.53974	0.42867
84254	CAMKK1	-	0.600938	867	N	-	calcium/calmodulin-dependent protein kinase kinase 1, alpha	0.26929	0.35746	0.40077	0.06767	0.76535	0.5832
8517	IKBKG	BKZ	0.600796	868	N	mcode-cluster-13	inhibitor of kappa light polypeptide gene enhancer in B-cells, kinase gamma	0.17409	0.99978	0.73193	0.14386	0.43934	0.78655
10926	DBF4	-	0.600373	869	N	mcode-cluster-6	DBF4 homolog (S. cerevisiae)	0.60245	0.13074	0.37603	0.50422	0.83272	0.28728
51747	CROP	-	0.600372	870	N	-	cisplatin resistance-associated overexpressed protein	0.11781	0.41373	0.92957	0.84165	0.07496	0.41224
26271	FBXO5	-	0.600272	871	N	mcode-cluster-28	F-box protein 5	0.00739	0.92784	0.62792	0.69655	0.06064	0.10507
8317	CDC7	-	0.600228	872	N	mcode-cluster-6	cell division cycle 7 homolog (S. cerevisiae)	0.18121	0.6084	0.00089	0.78555	0.04697	0.35786
254170	FBXO33	-	0.600204	873	N	-	F-box protein 33	0.45515	0.06979	0.10307	0.03626	0.49284	0.61766
8945	BTRC	-	0.600015	874	Y	mcode-cluster-28	beta-transducin repeat containing	0.6244	0.04676	0.62341	0.63676	0.93742	0.49889
5001	ORC5L	-	0.599943	875	N	mcode-cluster-6	origin recognition complex, subunit 5-like (yeast)	0.291	0.67964	0.01663	0.10662	0.71474	0.0049
7965	JTV1	-	0.599872	876	N	-	JTV1 gene	0.39581	0.13223	0.26816	0.21726	0.58614	0.15164
7155	TOP2B	-	0.599589	877	N	-	topoisomerase (DNA) II beta 180kDa	0.16357	0.85952	0.49396	0.54071	0.38995	0.5993
91647	ATPAF2	-	0.599575	878	N	-	ATP synthase mitochondrial F1 complex assembly factor 2	0.74988	0.84206	0.81923	0.06827	0.46279	0.24533
983	CDC2	-	0.599331	879	Y	mcode-cluster-13	cell division cycle 2, G1 to S and G2 to M	0.46525	0.80967	0.28388	0.67512	0.54132	0.48349
6256	RXRA	-	0.599254	880	N	-	retinoid X receptor, alpha	0.18315	0.76198	0.43107	0.81925	0.09917	0.55564
3310	HSPA6	-	0.598915	881	Y	-	heat shock 70kDa protein 6 (HSP70B')	0.11924	0.29937	0.83715	0.00504	0.76089	0.08669
3035	HARS	-	0.598851	882	N	-	histidyl-tRNA synthetase	0.00303	0.06639	0.89557	0.26132	0.97713	0.24343
84126	ATRIP	-	0.598795	883	N	mcode-cluster-13	ATR interacting protein	0.32213	0.852	0.37339	0.90743	0.0625	0.57936
7916	BAT2	-	0.598259	884	N	-	HLA-B associated transcript 2
3275	PRMT2	-	0.598219	885	N	-	protein arginine methyltransferase 2	0.16719	0.47093	0.54216	0.6405	0.42321	0.72862
3839	KPNA3	-	0.598086	886	Y	-	karyopherin alpha 3 (importin alpha 4)	0.02851	0.85016	0.59249	0.14355	0.72978	0.39059
347733	TUBB2B	-	0.597945	887	Y	-	tubulin, beta 2B	0.44914	0.57435	0.64805	0.82301	0.20728	0.12042
37	ACADVL	-	0.597901	888	N	-	acyl-Coenzyme A dehydrogenase, very long chain	0.47856	0.35385	0.57043	0.23611	0.3593	0.13002
5883	RAD9A	-	0.597705	889	N	mcode-cluster-23	RAD9 homolog A (S. pombe)	0.04804	0.65097	0.03562	0.23533	0.33665	0.46774
57455	REXO1	-	0.597474	890	N	-	REX1, RNA exonuclease 1 homolog (S. cerevisiae)	0.07578	0.06736	0.1916	0.20422	0.8548	0.59763
7812	CSDE1	-	0.597429	891	N	-	cold shock domain containing E1, RNA-binding	0.28364	0.53448	0.99543	0.97044	0.2776	0.61718
1400	CRMP1	-	0.597282	892	N	-	collapsin response mediator protein 1	0.14619	0.02142	0.97602	0.65684	0.6863	0.27077
9641	IKBKE	-	0.597169	893	Y	mcode-cluster-24	inhibitor of kappa light polypeptide gene enhancer in B-cells, kinase epsilon	0.94439	0.4163	0.8154	0.00326	0.94116	0.34518
27040	LAT	-	0.597051	894	N	mcode-cluster-10	linker for activation of T cells	0.99194	0.44832	0.65731	0.27077	0.37468	0.75852
6184	RPN1	-	0.59695	895	N	-	ribophorin I	0.11456	0.47304	0.23603	0.16087	0.98579	0.70034
51729	WBP11	-	0.596897	896	N	-	WW domain binding protein 11	0.39847	0.22739	0.79828	0.83129	0.96471	0.34389
5914	RARA	-	0.596632	897	N	-	retinoic acid receptor, alpha	0.00077	0.4138	0.00795	0.30173	0.18016	0.12249
10284	SAP18	-	0.596522	898	N	-	Sin3A-associated protein, 18kDa	0.09328	0.23054	0.05246	0.06102	0.34193	0.25654
3119	HLA-DQB1	-	0.596441	899	Y	mcode-cluster-10	major histocompatibility complex, class II, DQ beta 1
642	BLMH	-	0.596407	900	N	-	bleomycin hydrolase	0.02342	0.04451	0.38846	0.26144	0.03414	0.39411
55437	STRADB	-	0.596395	901	N	-	STE20-related kinase adaptor beta	0.00078	0.35861	0.07944	0.19109	0.00235	0.01623
33	ACADL	-	0.596308	902	N	-	acyl-Coenzyme A dehydrogenase, long chain	0.02512	0.10359	0.70313	0.8986	0.0333	0.22089
35	ACADS	-	0.596308	903	N	-	acyl-Coenzyme A dehydrogenase, C-2 to C-3 short chain	0.013	0.05241	0.37129	0.08434	0.79614	0.26535
3109	HLA-DMB	-	0.596092	904	Y	mcode-cluster-10	major histocompatibility complex, class II, DM beta	0.70942	0.52242	0.54033	0.70679	0.56886	0.29278
11052	CPSF6	-	0.59593	905	N	-	cleavage and polyadenylation specific factor 6, 68kDa	0.05802	0.64878	0.74121	0.06368	0.63869	0.36687
9519	TBPL1	-	0.595899	906	N	-	TBP-like 1	0.67377	0.61899	0.08076	0.16038	0.95787	0.13417
4267	CD99	-	0.595826	907	N	-	CD99 molecule	0.00257	0.69683	0.05652	0.18521	0.56098	0.78316
5277	PIGA	-	0.595821	908	N	-	phosphatidylinositol glycan anchor biosynthesis, class A	0.91305	0.61764	0.01864	0.25486	0.71848	0.19585
80254	CEP63	-	0.595528	909	N	-	centrosomal protein 63kDa	0.19595	0.88739	0.28954	0.43038	0.97	0.04048
163	AP2B1	-	0.59548	910	Y	mcode-cluster-30	adaptor-related protein complex 2, beta 1 subunit	0.04642	0.01948	0.41469	0.5019	0.45528	0.26234
1875	E2F5	-	0.595215	911	N	-	E2F transcription factor 5, p130-binding	0.31243	0.91426	0.11664	0.6842	0.52462	0.6819
23385	NCSTN	-	0.595103	912	N	mcode-cluster-21	nicastrin	0.85821	0.57376	0.76916	0.10753	0.7938	0.17498
10133	OPTN	-	0.594923	913	N	-	optineurin	0.02827	0.31784	0.27681	0.37273	0.23544	0.15872
10856	RUVBL2	-	0.594744	914	N	-	RuvB-like 2 (E. coli)	0.05284	0.62305	0.31796	0.19519	0.07933	0.03471
7067	THRA	-	0.594637	915	Y	-	thyroid hormone receptor, alpha (erythroblastic leukemia viral (v-erb-a) oncogene homolog, avian)	0.32014	0.37028	0.0548	0.06694	9.83559e-06	0.00631
64689	GORASP1	-	0.594472	916	N	-	golgi reassembly stacking protein 1, 65kDa	0.69875	0.42567	0.32873	0.40945	0.17752	0.07158
3315	HSPB1	-	0.594362	917	N	-	heat shock 27kDa protein 1	0.07864	0.12037	0.23823	0.02388	0.51792	0.61417
23214	XPO6	-	0.594314	918	N	-	exportin 6	0.02021	0.25054	0.012	0.03366	0.11693	0.98876
51593	ARS2	BKZ	0.594278	919	N	-	arsenate resistance protein 2	0.56354	0.39559	0.43666	0.11358	0.76568	0.43296
3108	HLA-DMA	-	0.594221	920	Y	mcode-cluster-10	major histocompatibility complex, class II, DM alpha	0.4234	0.95445	0.98707	0.87361	0.67609	0.25073
7189	TRAF6	-	0.594054	921	N	mcode-cluster-6	TNF receptor-associated factor 6	0.02182	0.55989	0.88338	0.73925	0.18668	0.59434
9185	REPS2	-	0.594035	922	N	-	RALBP1 associated Eps domain containing 2	0.88555	0.98056	0.73859	0.70703	0.88499	0.53205
5757	PTMA	-	0.593577	923	Y	-	prothymosin, alpha	0.10673	0.61388	0.80914	0.8923	0.47898	0.38969
367	AR	-	0.593573	924	N	mcode-cluster-21	androgen receptor	0.35577	0.8065	0.56373	0.83501	0.58212	0.08506
115509	ZNF689	-	0.593481	925	N	-	zinc finger protein 689	0.02122	0.50306	0.66035	0.02801	0.61981	0.21166
837	CASP4	-	0.593383	926	N	-	caspase 4, apoptosis-related cysteine peptidase	0.31563	0.39274	0.91774	0.45048	0.15319	0.95705
3326	HSP90AB1	-	0.593352	927	N	mcode-cluster-28	heat shock protein 90kDa alpha (cytosolic), class B member 1	0.11183	0.53852	0.5112	0.21541	0.88829	0.5585
47	ACLY	-	0.593311	928	N	-	ATP citrate lyase	0.0748	0.31525	0.58377	0.48897	0.66616	0.25376
9183	ZW10	-	0.593248	929	N	-	ZW10, kinetochore associated, homolog (Drosophila)	0.11515	0.5968	0.83413	0.53897	0.74254	0.06358
699	BUB1	-	0.592994	930	N	-	BUB1 budding uninhibited by benzimidazoles 1 homolog (yeast)	0.07915	0.63877	0.84134	0.95551	0.27948	0.05556
3301	DNAJA1	-	0.592976	931	N	-	DnaJ (Hsp40) homolog, subfamily A, member 1	0.0825	0.13	0.24078	0.02068	0.23699	0.35714
7376	NR1H2	-	0.592887	932	N	-	nuclear receptor subfamily 1, group H, member 2	0.93835	0.82898	0.26884	0.42592	0.17911	0.79226
56950	SMYD2	-	0.592797	933	N	-	SET and MYND domain containing 2	0.06076	0.60125	0.42731	0.84774	0.45988	0.25706
751867	SNHG3-RCC1	-	0.592241	934	N	-	SNHG3-RCC1 readthrough transcript
23243	ANKRD28	-	0.592183	935	N	-	ankyrin repeat domain 28	0.92275	0.51059	0.78965	0.19995	0.33341	0.25257
9775	EIF4A3	-	0.592077	936	N	-	eukaryotic translation initiation factor 4A, isoform 3	0.29692	0.22613	0.59738	0.46343	0.58557	0.14568
59343	SENP2	-	0.592075	937	N	-	SUMO1/sentrin/SMT3 specific peptidase 2	0.79908	0.82096	0.03778	0.51764	0.19203	0.83989
5468	PPARG	-	0.59189	938	Y	-	peroxisome proliferator-activated receptor gamma	0.32494	0.68428	0.14493	0.15372	0.64134	0.5361
8991	SELENBP1	-	0.591581	939	N	-	selenium binding protein 1	0.69493	0.35147	0.15892	0.02097	0.3762	0.88453
11161	C14orf1	-	0.591445	940	N	-	chromosome 14 open reading frame 1	0.00738	0.24821	0.82501	0.75306	0.0084	0.04822
3608	ILF2	-	0.591364	941	N	-	interleukin enhancer binding factor 2, 45kDa	0.12828	0.15964	0.66924	0.24348	0.25	0.52375
9759	HDAC4	-	0.591308	942	N	mcode-cluster-22	histone deacetylase 4	0.30631	0.05501	0.85491	0.07719	0.00086	0.61257
55851	PSENEN	-	0.591187	943	N	mcode-cluster-21	presenilin enhancer 2 homolog (C. elegans)	0.10678	0.79506	0.47767	0.83512	0.19051	0.99536
4163	MCC	-	0.591157	944	N	-	mutated in colorectal cancers	0.12819	0.64827	0.05087	0.00138	0.97713	0.14656
5587	PRKD1	-	0.590947	945	Y	-	protein kinase D1	0.87359	0.38918	0.61309	0.76556	0.90754	0.59559
102	ADAM10	BKZ	0.590913	946	N	mcode-cluster-21	ADAM metallopeptidase domain 10	0.36515	0.7132	0.005	0.01022	0.13578	6.29622e-06
56616	DIABLO	-	0.590845	947	Y	-	diablo homolog (Drosophila)	0.48326	0.48817	0.23824	0.00896	0.54497	0.06122
84662	GLIS2	-	0.590602	948	N	-	GLIS family zinc finger 2	0.14141	0.87496	0.13298	0.73632	0.06659	0.07701
5928	RBBP4	-	0.590312	949	N	mcode-cluster-31	retinoblastoma binding protein 4	0.30771	0.27919	0.77247	0.387	0.06275	0.17056
58477	SRPRB	-	0.59023	950	N	-	signal recognition particle receptor, B subunit	0.01754	0.477	0.38441	0.64268	0.82367	0.22494
10014	HDAC5	-	0.590159	951	N	-	histone deacetylase 5	0.29621	0.50486	0.9727	0.49444	0.31731	0.31678
8818	DPM2	-	0.589858	952	N	-	dolichyl-phosphate mannosyltransferase polypeptide 2, regulatory subunit	0.03311	0.8527	0.94187	0.15088	0.53746	0.4979
5810	RAD1	-	0.58983	953	N	mcode-cluster-23	RAD1 homolog (S. pombe)	0.00735	0.09219	0.07046	0.78202	0.132	0.0846
83464	APH1B	-	0.589798	954	N	mcode-cluster-21	anterior pharynx defective 1 homolog B (C. elegans)	0.43782	0.53683	0.78033	0.86985	0.65263	0.58798
51107	APH1A	-	0.589797	955	N	mcode-cluster-21	anterior pharynx defective 1 homolog A (C. elegans)	0.12114	0.25402	0.00314	0.37102	0.02073	0.18192
9837	GINS1	-	0.589578	956	N	-	GINS complex subunit 1 (Psf1 homolog)
5591	PRKDC	-	0.589519	957	Y	-	protein kinase, DNA-activated, catalytic polypeptide	0.00646	0.59656	0.81262	0.61109	0.18666	0.32542
78987	CRELD1	-	0.589506	958	N	-	cysteine-rich with EGF-like domains 1	0.85046	0.62858	0.81065	0.66282	0.61315	0.03461
9782	MATR3	-	0.58946	959	N	-	matrin 3	0.19193	0.43014	0.86441	0.63185	0.16699	0.2204
65057	ACD	-	0.589373	960	N	mcode-cluster-20	adrenocortical dysplasia homolog (mouse)
5214	PFKP	-	0.589007	961	N	-	phosphofructokinase, platelet	0.00149	0.00023	0.7151	0.3681	0.26092	0.12929
1071	CETP	-	0.588928	962	N	-	cholesteryl ester transfer protein, plasma	0.07596	0.68435	0.44102	0.23311	0.27049	0.82073
51659	GINS2	-	0.588652	963	N	-	GINS complex subunit 2 (Psf2 homolog)	0.00303	0.2771	0.08639	0.20553	0.15253	0.10255
1892	ECHS1	-	0.588344	964	N	-	enoyl Coenzyme A hydratase, short chain, 1, mitochondrial	0.01008	0.64938	0.73983	0.69664	0.08564	0.29209
29109	FHOD1	-	0.588248	965	N	-	formin homology 2 domain containing 1	0.01246	0.11853	0.04686	0.04015	0.54801	0.60967
2620	GAS2	-	0.588225	966	N	-	growth arrest-specific 2	0.77339	0.87716	0.06954	0.56273	0.28514	0.84292
3692	EIF6	-	0.588088	967	N	-	eukaryotic translation initiation factor 6	0.855	0.60136	0.08116	0.6693	0.02675	0.12343
9146	HGS	-	0.587853	968	Y	mcode-cluster-19	hepatocyte growth factor-regulated tyrosine kinase substrate	0.16037	0.60466	0.6725	0.91962	0.30233	0.76477
9134	CCNE2	-	0.587794	969	N	-	cyclin E2
2908	NR3C1	-	0.586263	970	Y	-	nuclear receptor subfamily 3, group C, member 1 (glucocorticoid receptor)	0.53213	0.91987	0.2325	0.84232	0.17908	0.4078
1674	DES	-	0.586167	971	Y	-	desmin	0.18031	0.61823	0.96845	0.42584	0.20567	0.19731
29110	TBK1	-	0.586132	972	N	-	TANK-binding kinase 1	0.57846	0.60187	0.74508	0.29063	0.0508	0.11815
22803	XRN2	-	0.586059	973	N	-	5'-3' exoribonuclease 2	0.06067	0.93272	0.2957	0.56774	0.54592	0.41778
142	PARP1	-	0.585915	974	Y	-	poly (ADP-ribose) polymerase 1	0.26839	0.2585	0.33306	0.00311	0.64107	0.72601
1027	CDKN1B	-	0.58589	975	Y	-	cyclin-dependent kinase inhibitor 1B (p27, Kip1)	0.1329	0.72852	0.9389	0.75847	0.07479	0.73466
5966	REL	-	0.585663	976	Y	-	v-rel reticuloendotheliosis viral oncogene homolog (avian)	0.98087	0.93421	0.68919	0.00522	0.38152	0.80666
10013	HDAC6	-	0.585622	977	Y	-	histone deacetylase 6	0.1227	0.73207	0.45484	0.06234	0.54037	0.89039
990	CDC6	-	0.585427	978	Y	mcode-cluster-6	cell division cycle 6 homolog (S. cerevisiae)	0.03581	0.97882	0.79841	0.27458	0.24404	0.31804
81559	TRIM11	-	0.585234	979	N	-	tripartite motif-containing 11	0.08944	0.34884	0.31831	0.4802	0.27472	0.88824
1195	CLK1	-	0.584983	980	N	-	CDC-like kinase 1	0.29013	0.44863	0.89806	0.11886	0.17333	0.61
6418	SET	-	0.584972	981	N	-	SET nuclear oncogene	0.20712	0.96267	0.99559	0.01875	0.10368	0.36891
4794	NFKBIE	-	0.584921	982	N	-	nuclear factor of kappa light polypeptide gene enhancer in B-cells inhibitor, epsilon	0.01097	0.34432	0.28388	0.13577	0.99413	0.29068
8805	TRIM24	-	0.584584	983	N	-	tripartite motif-containing 24	0.05269	0.91576	0.27761	0.53288	0.60508	0.88772
3066	HDAC2	-	0.584559	984	N	-	histone deacetylase 2	0.19741	0.88344	0.64577	0.3001	0.17893	0.29286
5971	RELB	-	0.584512	985	Y	-	v-rel reticuloendotheliosis viral oncogene homolog B	0.97647	0.65305	0.18433	0.67814	0.0248	0.0451
8819	SAP30	-	0.584478	986	N	mcode-cluster-31	Sin3A-associated protein, 30kDa	0.03654	0.96577	0.22206	0.09013	0.05817	0.09144
51678	MPP6	-	0.584471	987	N	-	membrane protein, palmitoylated 6 (MAGUK p55 subfamily member 6)	0.00073	0.87133	0.2865	0.1536	0.60742	0.28043
2099	ESR1	-	0.58438	988	Y	mcode-cluster-21	estrogen receptor 1	0.35073	0.96631	0.17896	0.10693	0.38266	0.01284
7013	TERF1	-	0.584373	989	N	mcode-cluster-20	telomeric repeat binding factor (NIMA-interacting) 1	0.88759	0.00999	0.30532	0.56177	0.75534	0.18654
472	ATM	-	0.584373	990	Y	-	ataxia telangiectasia mutated	0.67598	0.7074	0.53768	0.58393	0.70099	0.41237
3174	HNF4G	-	0.584214	991	N	-	hepatocyte nuclear factor 4, gamma	0.60838	0.28559	0.01641	0.13554	0.25842	0.74634
83481	EPPK1	-	0.584133	992	N	-	epiplakin 1	0.84157	0.25283	0.56994	0.60325	0.36916	0.12085
3251	HPRT1	-	0.584035	993	N	-	hypoxanthine phosphoribosyltransferase 1	0.20047	0.721	0.816	0.17857	0.27634	0.06073
9325	TRIP4	-	0.584017	994	N	-	thyroid hormone receptor interactor 4	0.08814	0.2361	0.7214	0.06766	0.021	0.12595
387082	SUMO4	-	0.584001	995	N	-	SMT3 suppressor of mif two 3 homolog 4 (S. cerevisiae)	0.23912	0.19191	0.37779	0.10501	0.91095	0.39273
5335	PLCG1	-	0.583759	996	Y	mcode-cluster-10	phospholipase C, gamma 1	0.76322	0.00862	0.33191	0.1284	0.69868	0.34751
864	RUNX3	-	0.583725	997	N	-	runt-related transcription factor 3	0.52831	0.55476	0.88011	0.95895	0.76734	0.59422
9402	GRAP2	-	0.583718	998	N	mcode-cluster-10	GRB2-related adaptor protein 2	0.21523	0.34902	0.61005	0.28261	0.06497	0.08678
51755	CRKRS	-	0.583655	999	N	-	Cdc2-related kinase, arginine/serine-rich	0.01107	0.96457	0.9114	0.15868	0.59544	0.73116
4193	MDM2	-	0.583615	1000	Y	-	Mdm2 p53 binding protein homolog (mouse)	0.30251	0.68657	0.58739	0.02514	0.52163	0.29281
3122	HLA-DRA	-	0.583463	1001	Y	-	major histocompatibility complex, class II, DR alpha	0.01425	0.69873	0.46487	0.42344	0.68104	0.17854
9794	MAML1	-	0.583391	1002	N	-	mastermind-like 1 (Drosophila)	0.11787	0.02787	0.73548	0.67404	0.91418	0.15948
7407	VARS	-	0.583384	1003	N	-	valyl-tRNA synthetase	0.79043	0.07565	0.0758	0.1839	0.03923	0.15085
3312	HSPA8	-	0.583357	1004	Y	-	heat shock 70kDa protein 8	0.14942	0.98297	0.17473	0.00255	0.854	0.42623
55916	NXT2	-	0.583337	1005	N	-	nuclear transport factor 2-like export factor 2	0.62543	0.95597	0.9044	0.95684	0.36939	0.79642
51013	EXOSC1	-	0.583297	1006	N	-	exosome component 1	0.01382	0.29872	0.00245	0.12616	0.10417	0.96468
57805	KIAA1967	-	0.583287	1007	N	-	KIAA1967	0.00599	0.22815	0.60119	0.70178	0.70173	0.48701
1213	CLTC	-	0.583277	1008	Y	-	clathrin, heavy chain (Hc)	0.0514	0.9834	0.85333	0.02418	0.49562	0.1131
8531	CSDA	-	0.583208	1009	N	-	cold shock domain protein A	0.30928	0.73059	0.63698	0.09209	0.25622	0.17077
5478	PPIA	-	0.583188	1010	Y	-	peptidylprolyl isomerase A (cyclophilin A)	0.01919	0.06802	0.00207	0.13317	0.36015	0.01378
5245	PHB	-	0.583097	1011	N	-	prohibitin	0.44382	0.93659	0.68411	0.67131	0.48573	0.87285
9656	MDC1	-	0.583039	1012	N	-	mediator of DNA damage checkpoint 1	0.90382	0.89323	0.23348	0.28484	0.09333	0.03712
334	APLP2	-	0.583011	1013	N	-	amyloid beta (A4) precursor-like protein 2	0.60153	0.83157	0.96701	0.90969	0.30971	0.88501
11184	MAP4K1	-	0.582862	1014	N	-	mitogen-activated protein kinase kinase kinase kinase 1	0.01873	0.47712	0.84455	0.92214	0.00132	0.04192
2242	FES	-	0.582856	1015	N	-	feline sarcoma oncogene	0.87909	0.18901	0.29057	0.45632	0.08401	0.91975
1874	E2F4	-	0.58285	1016	Y	-	E2F transcription factor 4, p107/p130-binding	0.88989	0.25332	0.18695	0.0265	0.19631	0.02078
23524	SRRM2	-	0.582803	1017	N	-	serine/arginine repetitive matrix 2	0.53666	0.23477	0.27019	0.57557	0.86412	0.31185
3320	HSP90AA1	-	0.582743	1018	Y	-	heat shock protein 90kDa alpha (cytosolic), class A member 1	0.03059	0.26531	0.47826	0.05018	0.10625	0.28234
136319	MTPN	-	0.58264	1019	N	-	myotrophin	0.16074	0.75772	0.46586	0.3044	0.02865	0.43341
27161	EIF2C2	-	0.58258	1020	N	-	eukaryotic translation initiation factor 2C, 2	0.56783	0.1458	0.20204	0.35449	0.94405	0.53554
728860	LOC728860	-	0.582575	1021	N	-	karyopherin alpha-2 subunit like
5970	RELA	BKZ	0.582407	1022	Y	mcode-cluster-28	v-rel reticuloendotheliosis viral oncogene homolog A (avian)	0.1597	0.03805	0.08847	0.35506	0.4363	0.15217
2886	GRB7	-	0.582268	1023	N	-	growth factor receptor-bound protein 7	0.15877	0.15175	0.93957	0.82325	0.81357	0.29634
3660	IRF2	-	0.582249	1024	Y	-	interferon regulatory factor 2	0.1233	0.25142	0.81117	0.94097	0.23603	0.29263
10527	IPO7	-	0.582216	1025	Y	-	importin 7	0.72486	0.12712	0.31964	0.49022	0.85568	0.1707
5829	PXN	-	0.582216	1026	Y	-	paxillin	0.86564	0.6344	0.23355	0.77619	0.06153	0.32589
915	CD3D	-	0.582198	1027	Y	-	CD3d molecule, delta (CD3-TCR complex)	0.05658	0.7406	0.93673	0.94682	0.77665	0.38564
5049	PAFAH1B2	-	0.582158	1028	N	-	platelet-activating factor acetylhydrolase, isoform Ib, beta subunit 30kDa	0.02333	0.15917	0.16383	0.00132	0.38104	0.77713
2948	GSTM4	-	0.582092	1029	N	-	glutathione S-transferase M4	0.10142	0.79075	0.04772	0.03613	0.30247	0.96689
22888	UBOX5	-	0.582049	1030	N	-	U-box domain containing 5	0.01353	0.04265	0.43202	0.29405	0.54518	0.75276
54165	DCUN1D1	-	0.581948	1031	N	-	DCN1, defective in cullin neddylation 1, domain containing 1 (S. cerevisiae)	0.58065	0.73301	0.92623	0.19145	0.72351	0.75216
6945	MLX	-	0.58172	1032	N	-	MAX-like protein X	0.14231	0.17826	0.46768	0.04653	0.71191	0.54052
57510	XPO5	-	0.581647	1033	N	-	exportin 5	0.22517	0.06864	0.02162	0.00071	0.00254	0.97134
8651	SOCS1	-	0.581608	1034	Y	-	suppressor of cytokine signaling 1	0.61984	0.76768	0.68267	0.2815	0.76693	0.68682
6996	TDG	-	0.581589	1035	N	-	thymine-DNA glycosylase
3305	HSPA1L	-	0.581499	1036	N	-	heat shock 70kDa protein 1-like	0.1172	0.3322	0.78052	0.54188	0.93868	0.74686
7763	ZFAND5	-	0.581292	1037	N	-	zinc finger, AN1-type domain 5	0.71904	0.88807	0.04854	0.08512	0.02377	0.004
5465	PPARA	-	0.581279	1038	N	-	peroxisome proliferator-activated receptor alpha	0.29295	0.21658	0.46946	0.10492	0.23511	0.35589
23424	TDRD7	-	0.581183	1039	N	-	tudor domain containing 7	0.73836	0.239	0.55529	0.3523	0.36637	0.20381
836	CASP3	-	0.580992	1040	Y	-	caspase 3, apoptosis-related cysteine peptidase	0.04599	0.55239	0.89794	0.70149	0.01943	0.46598
7323	UBE2D3	-	0.580904	1041	N	-	ubiquitin-conjugating enzyme E2D 3 (UBC4/5 homolog, yeast)	0.08286	0.63522	0.69913	0.27704	0.08416	0.44348
382	ARF6	-	0.580762	1042	Y	-	ADP-ribosylation factor 6	3.26246e-06	0.24977	0.44787	0.0066	0.85534	0.96635
5358	PLS3	-	0.580589	1043	Y	-	plastin 3 (T isoform)	0.78393	0.56585	0.34396	0.04052	0.45244	0.28157
9126	SMC3	-	0.580427	1044	N	-	structural maintenance of chromosomes 3	0.07871	0.61084	0.51121	0.78397	0.16051	0.31234
4287	ATXN3	-	0.580421	1045	N	-	ataxin 3	0.02732	0.08476	0.01552	0.52054	0.94864	0.51978
85415	RHPN2	-	0.580232	1046	N	-	rhophilin, Rho GTPase binding protein 2	0.52848	0.18652	0.2003	0.02416	0.50489	0.28128
5336	PLCG2	-	0.580048	1047	Y	-	phospholipase C, gamma 2 (phosphatidylinositol-specific)	0.04049	0.60166	0.76934	0.14353	0.10211	0.95124
1452	CSNK1A1	-	0.580003	1048	N	-	casein kinase 1, alpha 1	0.06509	0.41806	0.13959	0.05841	0.73081	0.80112
4854	NOTCH3	-	0.579905	1049	N	-	Notch homolog 3 (Drosophila)	0.1016	0.96018	0.20706	0.60991	0.50865	0.23541
93436	ARMC6	-	0.579725	1050	N	-	armadillo repeat containing 6	0.2558	0.00684	0.3114	0.63207	0.53704	0.49643
10750	GRAP	-	0.57968	1051	N	-	GRB2-related adaptor protein	0.25424	0.30021	0.9869	0.5878	0.3536	0.73528
23043	TNIK	-	0.579609	1052	N	-	TRAF2 and NCK interacting kinase	0.05949	0.84725	0.81773	0.97235	0.42961	0.70468
4637	MYL6	-	0.579581	1053	N	-	myosin, light chain 6, alkali, smooth muscle and non-muscle	0.82055	0.90714	0.34667	0.85628	0.24191	0.34564
3855	KRT7	-	0.579514	1054	N	-	keratin 7	0.02729	0.11454	0.42678	0.93331	0.43851	0.18351
118460	EXOSC6	-	0.57938	1055	N	-	exosome component 6	0.24077	0.25929	0.94873	0.55181	0.10788	0.05737
10480	EIF3M	-	0.579232	1056	N	-	eukaryotic translation initiation factor 3, subunit M	0.51593	0.40049	0.80571	0.15003	0.07958	0.18954
4194	MDM4	-	0.5792	1057	N	-	Mdm4 p53 binding protein homolog (mouse)	0.02866	0.25895	0.75308	0.0099	0.05436	0.58176
3304	HSPA1B	-	0.579159	1058	Y	-	heat shock 70kDa protein 1B	0.12431	0.72406	0.20884	0.09933	0.30387	0.129
842	CASP9	-	0.579072	1059	Y	-	caspase 9, apoptosis-related cysteine peptidase	0.01051	0.03929	0.11527	0.01768	0.41645	0.05372
10128	LRPPRC	-	0.579031	1060	N	-	leucine-rich PPR-motif containing	0.2805	0.62798	0.66522	0.23633	0.34099	0.07555
2100	ESR2	-	0.578882	1061	Y	-	estrogen receptor 2 (ER beta)	0.09056	0.84201	0.62315	0.56544	0.8408	0.10851
5170	PDPK1	-	0.578856	1062	N	-	3-phosphoinositide dependent protein kinase-1	0.00829	0.3161	0.65008	0.88981	0.508	0.32394
9527	GOSR1	-	0.57884	1063	N	-	golgi SNAP receptor complex member 1	0.0477	0.01786	0.33192	0.45966	0.23163	0.06609
22827	PUF60	-	0.578805	1064	N	-	poly-U binding splicing factor 60KDa	0.02465	0.32763	0.97598	0.00902	0.522	0.74611
1017	CDK2	-	0.578772	1065	Y	-	cyclin-dependent kinase 2	0.44203	0.10289	0.04361	0.72871	0.97518	0.64734
1787	TRDMT1	-	0.578761	1066	N	-	tRNA aspartic acid methyltransferase 1	0.588	0.44787	0.1399	0.574	0.96106	0.57942
5931	RBBP7	-	0.578692	1067	N	-	retinoblastoma binding protein 7	0.09392	0.90919	0.83976	0.0962	0.74252	0.33407
8878	SQSTM1	-	0.5786	1068	N	-	sequestosome 1	0.09524	0.21611	0.72197	0.08979	0.63533	0.48293
3313	HSPA9	-	0.57859	1069	Y	-	heat shock 70kDa protein 9 (mortalin)	0.00651	0.97987	0.43986	0.04217	0.19021	0.05012
6773	STAT2	-	0.57858	1070	N	-	signal transducer and activator of transcription 2, 113kDa	0.09347	0.77324	0.58647	0.74303	0.85853	0.35256
9088	PKMYT1	-	0.578326	1071	N	-	protein kinase, membrane associated tyrosine/threonine 1	0.48228	0.57038	0.97106	0.59573	0.9102	0.26034
317	APAF1	-	0.578169	1072	Y	-	apoptotic peptidase activating factor 1	0.05949	0.31173	0.08704	0.19075	0.02769	0.61071
4303	FOXO4	-	0.578122	1073	N	-	forkhead box O4	0.05705	0.6202	0.51642	0.65618	0.95707	0.08461
5058	PAK1	-	0.578068	1074	Y	-	p21 protein (Cdc42/Rac)-activated kinase 1	0.0031	0.23314	0.12417	0.57974	0.22071	0.58098
8031	NCOA4	-	0.578036	1075	N	-	nuclear receptor coactivator 4	0.07088	0.34942	0.68232	0.52174	0.05917	0.35005
1978	EIF4EBP1	-	0.577921	1076	N	-	eukaryotic translation initiation factor 4E binding protein 1	0.17259	0.06282	0.1822	0.41625	0.01803	0.00933
5788	PTPRC	-	0.577883	1077	Y	-	protein tyrosine phosphatase, receptor type, C	0.20676	0.955	0.63162	0.19162	0.0899	0.58102
3309	HSPA5	-	0.577827	1078	Y	-	heat shock 70kDa protein 5 (glucose-regulated protein, 78kDa)	0.29493	0.9559	0.74341	0.09642	0.67422	0.72421
7337	UBE3A	-	0.577727	1079	N	-	ubiquitin protein ligase E3A	0.10273	0.84041	0.38759	0.56438	0.0413	0.45492
11331	PHB2	-	0.577725	1080	N	-	prohibitin 2	0.0063	0.65604	0.61684	0.13929	0.62345	0.38233
9133	CCNB2	-	0.577714	1081	Y	-	cyclin B2	0.38633	0.49884	0.31303	0.23412	0.02691	0.05304
80232	WDR26	-	0.577671	1082	N	-	WD repeat domain 26	0.17756	0.66452	0.21838	0.16634	0.16476	0.5748
4792	NFKBIA	-	0.577617	1083	Y	-	nuclear factor of kappa light polypeptide gene enhancer in B-cells inhibitor, alpha	0.83651	0.26126	0.75572	0.80732	0.18112	0.53816
11200	CHEK2	-	0.577554	1084	Y	-	CHK2 checkpoint homolog (S. pombe)	0.01863	0.76276	0.91184	0.22707	0.59876	0.11656
5589	PRKCSH	-	0.577423	1085	N	-	protein kinase C substrate 80K-H	0.06366	0.45601	0.54203	0.56177	0.41827	0.3993
8932	MBD2	-	0.577383	1086	N	-	methyl-CpG binding domain protein 2	0.26443	0.95218	0.23563	0.01203	0.16755	0.45697
7015	TERT	-	0.577287	1087	Y	-	telomerase reverse transcriptase
23327	NEDD4L	-	0.577255	1088	N	-	neural precursor cell expressed, developmentally down-regulated 4-like	0.18411	0.88358	0.07927	0.00198	0.01592	0.1414
26994	RNF11	-	0.577202	1089	N	-	ring finger protein 11	0.12363	0.56591	0.93565	0.50616	0.54851	0.69969
83734	ATG10	-	0.577117	1090	N	-	ATG10 autophagy related 10 homolog (S. cerevisiae)	0.01136	0.47476	0.42761	0.89667	0.42999	0.95808
30011	SH3KBP1	-	0.577109	1091	N	-	SH3-domain kinase binding protein 1	0.21614	0.61284	0.96123	0.53149	0.25031	0.11504
10574	CCT7	-	0.577087	1092	N	-	chaperonin containing TCP1, subunit 7 (eta)	3e-05	0.23141	0.35547	0.27367	0.68158	0.36241
898	CCNE1	-	0.577038	1093	Y	-	cyclin E1	0.01521	0.53948	0.53494	0.72739	0.51816	0.0132
5037	PEBP1	-	0.576949	1094	N	-	phosphatidylethanolamine binding protein 1	0.53145	0.05059	0.73107	0.00352	0.18144	0.84871
9733	SART3	-	0.576802	1095	Y	-	squamous cell carcinoma antigen recognized by T cells 3	0.1912	0.38931	0.47849	0.3461	0.16963	0.07744
9101	USP8	-	0.576784	1096	N	-	ubiquitin specific peptidase 8	0.26484	0.57983	0.48472	0.38691	0.04436	0.25511
2475	FRAP1	-	0.576688	1097	Y	-	FK506 binding protein 12-rapamycin associated protein 1	0.33593	0.74332	0.83964	0.50479	0.29991	0.05259
7316	UBC	-	0.576668	1098	Y	-	ubiquitin C	0.04575	0.02879	0.22033	0.93882	0.22661	0.09837
7278	TUBA3C	-	0.576585	1099	Y	-	tubulin, alpha 3c	0.50287	0.35981	0.28854	0.04147	0.01302	0.00604
8837	CFLAR	BKZ	0.576578	1100	N	-	CASP8 and FADD-like apoptosis regulator	0.0018	0.00258	0.45061	0.81781	0.23196	0.21549
825	CAPN3	-	0.576469	1101	Y	-	calpain 3, (p94)	0.00465	0.00044	0.33329	0.03348	0.00976	0.01231
5050	PAFAH1B3	-	0.576428	1102	N	-	platelet-activating factor acetylhydrolase, isoform Ib, gamma subunit 29kDa	0.19571	0.12816	0.32739	0.80869	0.68533	0.84064
8905	AP1S2	-	0.576428	1103	Y	-	adaptor-related protein complex 1, sigma 2 subunit	0.79465	0.08714	0.79284	0.46221	0.24126	0.6465
57521	KIAA1303	-	0.576334	1104	N	-	raptor	0.47111	0.50339	0.70019	0.77685	0.15136	0.26397
23039	XPO7	-	0.57617	1105	N	-	exportin 7	0.25593	0.28421	0.12653	0.88879	0.76105	0.70027
7414	VCL	-	0.576163	1106	Y	-	vinculin	0.64942	0.3134	0.46633	0.52009	0.06146	0.88175
27101	CACYBP	-	0.576127	1107	N	-	calcyclin binding protein	0.30235	0.61602	0.66357	0.01129	0.92174	0.73963
9978	RBX1	-	0.576118	1108	Y	-	ring-box 1	0.80721	0.95541	0.14468	0.84557	0.7857	0.98278
1917	EEF1A2	-	0.575923	1109	Y	-	eukaryotic translation elongation factor 1 alpha 2	0.02745	0.1389	0.93123	0.00257	0.03985	0.00174
8792	TNFRSF11A	-	0.575914	1110	N	-	tumor necrosis factor receptor superfamily, member 11a, NFKB activator	0.96518	0.87369	0.44017	0.67409	0.14925	0.01842
9276	COPB2	-	0.575886	1111	N	-	coatomer protein complex, subunit beta 2 (beta prime)	0.44638	0.7526	0.29544	0.28243	0.17825	0.42752
5163	PDK1	-	0.575837	1112	N	-	pyruvate dehydrogenase kinase, isozyme 1	0.62447	0.35813	0.16071	0.89702	0.91198	0.94535
92609	TIMM50	-	0.575753	1113	N	-	translocase of inner mitochondrial membrane 50 homolog (S. cerevisiae)	0.32493	0.29214	0.10839	0.44738	0.25737	0.40116
840	CASP7	-	0.575626	1114	N	-	caspase 7, apoptosis-related cysteine peptidase	0.01578	0.35313	0.53833	0.03309	0.07475	0.70819
5218	PFTK1	-	0.575576	1115	N	-	PFTAIRE protein kinase 1	0.03037	0.13686	0.54992	0.51968	0.00527	0.16837
5569	PKIA	-	0.575412	1116	N	-	protein kinase (cAMP-dependent, catalytic) inhibitor alpha	0.31333	0.45555	0.63984	0.9226	0.29027	0.65106
7750	ZMYM2	-	0.57539	1117	N	-	zinc finger, MYM-type 2	0.61799	0.59688	0.2079	0.17777	0.0153	0.11183
2317	FLNB	-	0.575385	1118	Y	-	filamin B, beta (actin binding protein 278)	0.30928	0.66336	0.64242	0.01891	0.12995	0.83743
8767	RIPK2	-	0.575217	1119	N	-	receptor-interacting serine-threonine kinase 2	0.03722	0.30746	0.99106	0.01195	0.09405	0.07624
86	ACTL6A	-	0.575104	1120	N	-	actin-like 6A	0.14073	0.84076	0.64339	0.12906	0.87235	0.24303
5208	PFKFB2	-	0.575001	1121	N	-	6-phosphofructo-2-kinase/fructose-2,6-biphosphatase 2	0.16136	0.69814	0.60168	0.83964	0.06394	0.14339
23420	NOMO1	-	0.574989	1122	N	-	NODAL modulator 1	0.85299	0.16529	0.33967	0.45506	0.17749	0.15796
55720	TSR1	-	0.574984	1123	N	-	TSR1, 20S rRNA accumulation, homolog (S. cerevisiae)	0.003	0.76537	0.04491	0.60552	0.87319	0.09326
302	ANXA2	-	0.574868	1124	Y	-	annexin A2	0.12132	0.3915	0.66454	0.47204	0.70657	0.29384
10454	MAP3K7IP1	-	0.574727	1125	N	-	mitogen-activated protein kinase kinase kinase 7 interacting protein 1	0.6693	0.52389	0.58627	0.00453	0.60151	0.64157
22894	DIS3	-	0.574715	1126	N	-	DIS3 mitotic control homolog (S. cerevisiae)	0.14475	0.86014	0.6945	0.44012	0.20583	0.2732
51588	PIAS4	-	0.574664	1127	N	-	protein inhibitor of activated STAT, 4	0.86714	0.37124	0.9407	0.00025	0.14585	0.00436
81620	CDT1	-	0.574627	1128	N	-	chromatin licensing and DNA replication factor 1	0.17975	0.62125	0.38638	0.58515	0.35438	0.00346
6009	RHEB	-	0.574562	1129	N	-	Ras homolog enriched in brain	0.11898	0.47671	0.728	0.20627	0.07949	0.20359
4488	MSX2	-	0.574414	1130	N	-	msh homeobox 2	0.30346	0.10867	0.94684	0.68214	0.13937	0.22645
6100	RP9	-	0.574381	1131	N	-	retinitis pigmentosa 9 (autosomal dominant)	0.88876	0.68897	0.00457	0.50041	0.01646	0.23536
1385	CREB1	-	0.574256	1132	Y	-	cAMP responsive element binding protein 1	0.84132	0.40995	0.39401	0.1724	0.49154	0.25265
10155	TRIM28	-	0.574236	1133	N	-	tripartite motif-containing 28	0.53661	0.63288	0.19351	0.00752	0.2352	0.6342
3551	IKBKB	-	0.574205	1134	Y	-	inhibitor of kappa light polypeptide gene enhancer in B-cells, kinase beta	0.00284	0.14525	0.42545	0.49542	0.6477	0.03969
8887	TAX1BP1	-	0.574091	1135	N	-	Tax1 (human T-cell leukemia virus type I) binding protein 1	0.29128	0.22408	0.11547	0.48293	0.20839	0.40083
1653	DDX1	-	0.574038	1136	Y	-	DEAD (Asp-Glu-Ala-Asp) box polypeptide 1	0.18437	0.45954	0.47995	0.04446	0.38598	0.04755
890	CCNA2	-	0.574033	1137	Y	-	cyclin A2	0.04605	0.73569	0.43892	0.53397	0.6805	0.0219
124402	FAM100A	-	0.573972	1138	N	-	family with sequence similarity 100, member A	0.36978	0.94549	0.57529	0.20422	0.12967	0.42267
917	CD3G	-	0.573904	1139	Y	-	CD3g molecule, gamma (CD3-TCR complex)	0.8064	0.63553	0.61784	0.94208	0.03122	0.70507
5393	EXOSC9	-	0.573738	1140	N	-	exosome component 9	0.27648	0.14037	0.44296	0.14893	0.81477	0.53282
25778	RIPK5	-	0.573697	1141	N	-	receptor interacting protein kinase 5	0.31979	0.21663	0.92659	0.98239	0.18896	0.19864
5925	RB1	-	0.573662	1142	Y	-	retinoblastoma 1	0.17911	0.92398	0.207	0.3875	0.36783	0.21131
1434	CSE1L	-	0.573559	1143	N	-	CSE1 chromosome segregation 1-like (yeast)	0.23625	0.645	0.62944	0.07646	0.71283	0.16045
2887	GRB10	-	0.573504	1144	N	-	growth factor receptor-bound protein 10	0.27684	0.81599	0.38091	0.60558	0.64042	0.0752
10422	UBAC1	-	0.573465	1145	N	-	UBA domain containing 1	0.14619	0.40041	0.36009	0.40027	0.0541	0.41562
57003	CCDC47	-	0.573464	1146	N	-	coiled-coil domain containing 47	0.08636	0.03343	0.05103	0.95008	0.95755	0.23628
55178	RNMTL1	-	0.573444	1147	N	-	RNA methyltransferase like 1	0.02391	0.11323	0.77822	0.92525	0.89096	0.36661
2091	FBL	-	0.57336	1148	N	-	fibrillarin	0.05729	0.38669	0.61478	0.04316	0.62817	0.53258
2549	GAB1	-	0.573335	1149	N	-	GRB2-associated binding protein 1	0.7795	0.68547	0.45621	0.50893	0.69332	0.11832
80125	CCDC33	-	0.573259	1150	N	-	coiled-coil domain containing 33	0.05468	0.1663	0.66894	0.18774	0.05896	0.13879
10320	IKZF1	-	0.573189	1151	N	-	IKAROS family zinc finger 1 (Ikaros)	0.11067	0.43275	0.97228	0.63884	0.50291	0.01904
5036	PA2G4	-	0.573098	1152	N	-	proliferation-associated 2G4, 38kDa	0.03042	0.34521	0.88178	0.23345	0.93603	0.33114
689	BTF3	-	0.57304	1153	N	-	basic transcription factor 3	0.14671	0.60755	0.51421	0.16063	0.1944	0.29245
84970	C1orf94	-	0.5727	1154	N	-	chromosome 1 open reading frame 94	0.27937	0.20045	0.40649	0.91925	0.14238	0.00118
23097	CDC2L6	-	0.572668	1155	N	-	cell division cycle 2-like 6 (CDK8-like)	0.04569	0.11522	0.67671	0.41886	0.00089	0.00814
8761	PABPC4	-	0.572579	1156	N	-	poly(A) binding protein, cytoplasmic 4 (inducible form)	0.05047	0.2059	0.13456	0.70436	0.57895	0.99303
1019	CDK4	-	0.572436	1157	Y	-	cyclin-dependent kinase 4	0.0749	0.38856	0.57554	0.66282	0.0678	0.79518
904	CCNT1	-	0.572322	1158	Y	-	cyclin T1	0.59361	0.24019	0.88187	0.83154	0.97531	0.73572
3939	LDHA	-	0.572305	1159	Y	-	lactate dehydrogenase A	0.10799	0.56937	0.44944	0.14892	0.15151	0.94454
10758	TRAF3IP2	-	0.572264	1160	N	-	TRAF3 interacting protein 2	0.06058	0.51117	0.70389	0.294	0.14441	0.49286
9500	MAGED1	-	0.572238	1161	N	-	melanoma antigen family D, 1	0.16605	0.17705	0.61652	0.32926	0.8199	0.27876
6446	SGK1	-	0.572193	1162	N	-	serum/glucocorticoid regulated kinase 1	0.17213	0.32989	0.45796	0.39618	0.30117	0.77973
3845	KRAS	-	0.571647	1163	Y	-	v-Ki-ras2 Kirsten rat sarcoma viral oncogene homolog	0.01117	0.62194	0.31098	0.67095	0.86797	0.9627
8204	NRIP1	-	0.571627	1164	N	-	nuclear receptor interacting protein 1	0.30272	0.58787	0.96993	0.59106	0.06721	0.33357
7077	TIMP2	-	0.571623	1165	Y	-	TIMP metallopeptidase inhibitor 2	0.22231	0.68972	0.53981	0.1955	0.19777	0.71581
4141	MARS	-	0.571572	1166	N	-	methionyl-tRNA synthetase	0.53607	0.06518	0.30455	0.44225	0.42953	0.17076
329	BIRC2	-	0.571459	1167	Y	-	baculoviral IAP repeat-containing 2	0.28718	0.59328	0.31283	0.47115	0.03036	0.40528
8443	GNPAT	-	0.571429	1168	N	-	glyceronephosphate O-acyltransferase	0.02242	0.17804	0.33782	0.06605	0.05387	0.01133
8737	RIPK1	-	0.571406	1169	N	-	receptor (TNFRSF)-interacting serine-threonine kinase 1	0.96539	0.06284	0.16553	0.47028	0.42556	0.3683
2597	GAPDH	-	0.57135	1170	N	-	glyceraldehyde-3-phosphate dehydrogenase	0.11202	0.58191	0.39358	0.60303	0.09252	0.08122
9493	KIF23	-	0.571232	1171	N	-	kinesin family member 23	0.09124	0.85374	0.284	0.51471	0.21934	0.81725
9947	MAGEC1	-	0.571195	1172	N	-	melanoma antigen family C, 1	0.37397	0.19643	0.1415	0.04226	0.00027	0.0026
55969	C20orf24	-	0.571151	1173	N	-	chromosome 20 open reading frame 24	0.0364	0.12287	0.33894	0.80523	0.12774	0.51064
1730	DIAPH2	-	0.57106	1174	N	-	diaphanous homolog 2 (Drosophila)	0.50742	0.79735	0.27375	0.13895	0.86351	0.44093
9141	PDCD5	-	0.570982	1175	N	-	programmed cell death 5	0.15264	0.50411	0.08679	0.22191	0.37125	0.81068
916	CD3E	-	0.570912	1176	Y	-	CD3e molecule, epsilon (CD3-TCR complex)	0.29055	0.74206	0.7002	0.52495	0.71749	0.62425
2175	FANCA	-	0.570905	1177	N	-	Fanconi anemia, complementation group A	0.1925	0.58062	0.3344	0.89055	0.92097	0.41886
4221	MEN1	-	0.570897	1178	N	-	multiple endocrine neoplasia I	0.02681	0.36928	0.18083	0.61603	0.59613	0.34178
8290	HIST3H3	-	0.570884	1179	Y	-	histone cluster 3, H3	0.10369	0.01256	0.791	0.0139	0.68515	0.76871
29843	SENP1	-	0.570853	1180	N	-	SUMO1/sentrin specific peptidase 1	0.42258	0.8991	0.14515	0.59256	0.0423	0.67523
1736	DKC1	-	0.570778	1181	N	-	dyskeratosis congenita 1, dyskerin	0.02923	0.414	0.73273	0.13768	0.08605	0.19909
4855	NOTCH4	-	0.570581	1182	N	-	Notch homolog 4 (Drosophila)	0.29519	0.91258	0.2121	0.40023	0.90809	0.40429
3069	HDLBP	-	0.57042	1183	N	-	high density lipoprotein binding protein	0.85221	0.3966	0.92319	0.13975	0.71828	0.13064
55388	MCM10	-	0.570419	1184	N	-	minichromosome maintenance complex component 10	0.08769	0.24499	0.58004	0.03718	0.32095	0.84974
10526	IPO8	-	0.570324	1185	N	-	importin 8	0.19498	0.98356	0.58375	0.43167	0.48084	0.81634
6767	ST13	-	0.570285	1186	N	-	suppression of tumorigenicity 13 (colon carcinoma) (Hsp70 interacting protein)	0.04616	0.93628	0.45007	0.11324	0.08961	0.1468
1997	ELF1	-	0.570167	1187	N	-	E74-like factor 1 (ets domain transcription factor)	0.32278	0.94425	0.84775	0.67936	0.39471	0.92193
1639	DCTN1	-	0.570123	1188	N	-	dynactin 1 (p150, glued homolog, Drosophila)	0.76148	0.99493	0.49009	0.76275	0.72986	0.49902
6596	HLTF	-	0.570101	1189	Y	-	helicase-like transcription factor	0.88021	0.63694	0.59467	0.80178	0.61637	0.24347
10459	MAD2L2	-	0.569991	1190	N	-	MAD2 mitotic arrest deficient-like 2 (yeast)	0.01285	0.03964	0.30191	0.10085	0.29562	0.70217
8446	DUSP11	-	0.569682	1191	N	-	dual specificity phosphatase 11 (RNA/RNP complex 1-interacting)	0.34321	0.73674	0.39214	0.01608	0.15527	0.98783
1830	DSG3	-	0.569594	1192	N	-	desmoglein 3 (pemphigus vulgaris antigen)	0.63869	0.39259	0.62358	0.56115	0.13637	0.01077
85021	REPS1	-	0.569488	1193	N	-	RALBP1 associated Eps domain containing 1	0.95007	0.6379	0.57484	0.02074	0.99099	0.4843
4803	NGF	-	0.569346	1194	Y	-	nerve growth factor (beta polypeptide)	0.15256	0.88155	1	0.50946	0.70329	0.35592
9188	DDX21	-	0.569337	1195	N	-	DEAD (Asp-Glu-Ala-Asp) box polypeptide 21	0.1567	0.95188	0.45103	0.58153	0.0657	0.71086
10489	LRRC41	-	0.569282	1196	N	-	leucine rich repeat containing 41	0.36065	0.66586	0.07944	0.32706	0.60883	0.09105
5110	PCMT1	-	0.569204	1197	N	-	protein-L-isoaspartate (D-aspartate) O-methyltransferase	0.98482	0.68297	0.63657	0.77628	0.05887	0.35185
26574	AATF	-	0.569051	1198	N	-	apoptosis antagonizing transcription factor	0.39995	0.91723	0.56062	0.13682	0.65956	0.09224
23612	PHLDA3	-	0.569027	1199	N	-	pleckstrin homology-like domain, family A, member 3	0.0503	0.85321	0.43584	0.25318	0.83611	0.00755
3055	HCK	-	0.568988	1200	Y	-	hemopoietic cell kinase	0.99489	0.18763	0.81158	0.23044	0.31743	0.12585
64223	GBL	-	0.568984	1201	N	-	G protein beta subunit-like	0.00365	0.01804	0.09145	0.69336	0.00313	0.26871
4734	NEDD4	BKZ	0.568959	1202	Y	-	neural precursor cell expressed, developmentally down-regulated 4	0.31957	0.73115	0.00564	0.06976	0.12821	0.12937
54464	XRN1	-	0.568951	1203	N	-	5'-3' exoribonuclease 1	0.3852	0.49161	0.44183	0.45542	0.25861	0.25263
10627	MRCL3	-	0.568812	1204	N	-	myosin regulatory light chain MRCL3	0.70973	0.48901	0.15173	0.86238	0.11509	0.41525
647099	hCG_16001	-	0.56862	1205	N	-	similar to ribosomal protein L23A
3064	HTT	-	0.568518	1206	N	-	huntingtin	0.53513	0.09265	0.82378	0.28447	0.13608	0.68605
6185	RPN2	-	0.568486	1207	N	-	ribophorin II	0.34123	0.08626	0.61416	0.5963	0.55726	0.25824
6667	SP1	-	0.568441	1208	Y	-	Sp1 transcription factor	0.57464	0.26857	0.50472	0.01182	0.92023	0.10188
1994	ELAVL1	-	0.56844	1209	N	-	ELAV (embryonic lethal, abnormal vision, Drosophila)-like 1 (Hu antigen R)	0.44786	0.40819	0.73345	0.36072	0.40376	0.07239
5610	EIF2AK2	-	0.568389	1210	Y	-	eukaryotic translation initiation factor 2-alpha kinase 2	0.68427	0.16685	0.86238	0.01515	0.93307	0.02484
5467	PPARD	-	0.568387	1211	N	-	peroxisome proliferator-activated receptor delta	0.07373	0.87384	0.06079	0.00224	0.83351	0.91043
660	BMX	-	0.568364	1212	N	-	BMX non-receptor tyrosine kinase	0.87569	0.5192	0.2378	0.27355	0.0747	0.97878
7088	TLE1	-	0.568347	1213	N	-	transducin-like enhancer of split 1 (E(sp1) homolog, Drosophila)	0.74744	0.73296	0.72411	0.33438	0.60627	0.77664
10952	SEC61B	-	0.568347	1214	N	-	Sec61 beta subunit	0.04697	0.72627	0.44938	0.84205	0.38395	0.20119
1174	AP1S1	-	0.568336	1215	Y	-	adaptor-related protein complex 1, sigma 1 subunit	0.10503	0.89077	0.17959	0.17073	0.36963	0.85782
5272	SERPINB9	-	0.568312	1216	N	-	serpin peptidase inhibitor, clade B (ovalbumin), member 9	0.00368	0.08942	0.63595	0.57733	0.8263	0.22925
5290	PIK3CA	-	0.568299	1217	Y	-	phosphoinositide-3-kinase, catalytic, alpha polypeptide	0.22019	0.34503	0.70705	0.41467	0.81118	0.39224
3559	IL2RA	-	0.568289	1218	Y	-	interleukin 2 receptor, alpha	0.23683	0.97496	0.22973	0.55091	0.55322	0.7669
8522	GAS7	-	0.56826	1219	N	-	growth arrest-specific 7	0.06297	0.13569	0.47919	0.73208	0.01555	0.0249
284403	WDR62	-	0.568177	1220	N	-	WD repeat domain 62	0.06026	0.86661	0.73163	0.08427	0.65544	0.60555
859	CAV3	-	0.568172	1221	N	-	caveolin 3	0.31591	0.03208	0.30077	0.19959	0.21137	0.08101
4628	MYH10	-	0.568146	1222	Y	-	myosin, heavy chain 10, non-muscle	0.93347	0.8628	0.21941	0.04656	0.51796	0.46172
230	ALDOC	-	0.568035	1223	N	-	aldolase C, fructose-bisphosphate	0.05759	0.51709	0.28372	0.08078	0.00062	0.00838
5034	P4HB	-	0.567916	1224	Y	-	procollagen-proline, 2-oxoglutarate 4-dioxygenase (proline 4-hydroxylase), beta polypeptide	0.35371	0.66487	0.43842	0.38495	0.88533	0.47196
1147	CHUK	-	0.567897	1225	Y	-	conserved helix-loop-helix ubiquitous kinase	0.10827	0.33214	0.00506	0.00984	0.31604	0.14285
1026	CDKN1A	-	0.567888	1226	Y	-	cyclin-dependent kinase inhibitor 1A (p21, Cip1)	0.28764	0.09916	0.83367	0.06968	0.10244	0.01325
7133	TNFRSF1B	-	0.567764	1227	Y	-	tumor necrosis factor receptor superfamily, member 1B	0.12757	0.69728	0.94603	0.45746	0.41188	0.23355
1876	E2F6	-	0.567722	1228	N	-	E2F transcription factor 6
5364	PLXNB1	-	0.567677	1229	N	-	plexin B1	0.02319	0.38548	0.69823	0.23208	0.18936	0.11584
5588	PRKCQ	-	0.567526	1230	Y	-	protein kinase C, theta	0.53517	0.98634	0.60295	0.30849	0.35997	0.85911
203068	TUBB	-	0.567455	1231	Y	-	tubulin, beta	0.49344	0.75708	0.14108	0.39128	0.22551	0.88631
6774	STAT3	-	0.567419	1232	Y	-	signal transducer and activator of transcription 3 (acute-phase response factor)	0.16851	0.46977	0.53994	0.30725	0.26406	0.12888
4690	NCK1	-	0.567391	1233	N	-	NCK adaptor protein 1	0.22956	0.11398	0.33763	0.60618	0.60812	0.64173
229	ALDOB	-	0.567289	1234	N	-	aldolase B, fructose-bisphosphate	0.19554	0.61962	0.67422	0.20086	0.93891	0.85844
6314	ATXN7	-	0.567218	1235	N	-	ataxin 7	0.79151	0.63699	0.03746	0.00627	0.08046	0.35394
2888	GRB14	-	0.567171	1236	N	-	growth factor receptor-bound protein 14	0.01604	0.53648	0.14648	0.00351	0.37339	0.17293
7538	ZFP36	-	0.567134	1237	N	-	zinc finger protein 36, C3H type, homolog (mouse)	0.27519	0.97747	0.83068	0.64357	0.07667	0.55556
7535	ZAP70	-	0.56711	1238	Y	-	zeta-chain (TCR) associated protein kinase 70kDa	0.01506	0.8797	0.05204	0.73897	0.10981	0.90716
471	ATIC	-	0.566986	1239	N	-	5-aminoimidazole-4-carboxamide ribonucleotide formyltransferase/IMP cyclohydrolase	0.00034	0.14375	0.02307	0.58417	0.14421	0.16613
595	CCND1	-	0.566836	1240	Y	-	cyclin D1	0.21666	0.61839	0.60448	0.23682	0.58688	0.48467
57448	BIRC6	-	0.56665	1241	N	-	baculoviral IAP repeat-containing 6	0.01718	0.934	0.7839	0.73852	0.95174	0.40009
4850	CNOT4	-	0.566564	1242	N	-	CCR4-NOT transcription complex, subunit 4	0.86383	0.94241	0.23757	0.19558	0.69755	0.00746
5933	RBL1	-	0.56652	1243	N	-	retinoblastoma-like 1 (p107)	0.0862	0.11442	0.73338	0.76728	0.06822	0.04663
9611	NCOR1	-	0.566485	1244	N	-	nuclear receptor co-repressor 1	0.08385	0.57145	0.66082	0.80787	0.56857	0.29283
8440	NCK2	-	0.566395	1245	N	-	NCK adaptor protein 2	0.06384	0.167	0.70295	0.7291	0.03898	0.23288
4678	NASP	-	0.566346	1246	N	-	nuclear autoantigenic sperm protein (histone-binding)	0.26182	0.07123	0.00615	0.01173	0.0351	0.21836
84617	TUBB6	-	0.566227	1247	Y	-	tubulin, beta 6	0.05977	0.81168	0.92062	0.413	0.146	0.2856
6461	SHB	-	0.566206	1248	N	-	Src homology 2 domain containing adaptor protein B	0.42775	0.73806	0.11972	0.74478	0.78123	0.43189
7027	TFDP1	-	0.566185	1249	N	-	transcription factor Dp-1	0.08608	0.70801	0.08212	0.56372	0.18404	0.05538
3914	LAMB3	-	0.566145	1250	Y	-	laminin, beta 3	0.51997	0.31841	0.16795	0.54392	0.10026	0.70651
4436	MSH2	-	0.566127	1251	N	-	mutS homolog 2, colon cancer, nonpolyposis type 1 (E. coli)	0.08413	0.48833	0.64522	0.96592	0.05916	0.06168
578	BAK1	-	0.565995	1252	N	-	BCL2-antagonist/killer 1	0.04023	0.73558	0.722	0.09451	0.32482	0.07623
7486	WRN	-	0.565966	1253	N	-	Werner syndrome	0.96652	0.78034	0.16638	0.02978	0.96174	0.18382
22913	RALY	-	0.56572	1254	N	-	RNA binding protein, autoantigenic (hnRNP-associated with lethal yellow homolog (mouse))	0.73124	0.25644	0.64467	0.12746	0.89201	0.78817
9021	SOCS3	-	0.565683	1255	N	-	suppressor of cytokine signaling 3	0.00136	0.08918	0.55113	0.63837	0.10969	0.00393
5921	RASA1	-	0.565673	1256	N	-	RAS p21 protein activator (GTPase activating protein) 1	0.04424	0.51987	0.81081	0.28121	0.16856	0.2064
57562	KIAA1377	-	0.565638	1257	N	-	KIAA1377	0.51036	0.51629	0.19131	0.0954	0.69744	0.10059
1460	CSNK2B	-	0.565505	1258	Y	-	casein kinase 2, beta polypeptide	0.02071	0.11861	0.2893	0.08439	0.4177	0.97915
6598	SMARCB1	-	0.565469	1259	Y	-	SWI/SNF related, matrix associated, actin dependent regulator of chromatin, subfamily b, member 1	0.07934	0.11229	0.03535	0.92433	0.34183	0.51156
30827	CXXC1	-	0.565433	1260	N	-	CXXC finger 1 (PHD domain)	0.58179	0.61459	0.7003	0.06638	0.88968	0.62911
10062	NR1H3	-	0.565273	1261	N	-	nuclear receptor subfamily 1, group H, member 3	0.78311	0.30755	0.11673	0.02441	0.53829	0.31548
5300	PIN1	-	0.565257	1262	N	-	peptidylprolyl cis/trans isomerase, NIMA-interacting 1	0.03754	0.08747	0.36728	0.05935	0.87851	0.9433
6748	SSR4	-	0.565252	1263	N	-	signal sequence receptor, delta (translocon-associated protein delta)	0.05293	0.29239	0.89413	0.05406	0.34926	0.58446
84433	CARD11	-	0.565198	1264	N	-	caspase recruitment domain family, member 11	0.48871	0.54969	0.98537	0.50572	0.96235	0.62563
708	C1QBP	-	0.565092	1265	Y	-	complement component 1, q subcomponent binding protein	0.02482	0.18779	0.53698	0.95424	0.28489	0.13937
22820	COPG	-	0.565069	1266	N	-	coatomer protein complex, subunit gamma	0.02878	0.06707	0.54194	0.24565	0.3175	0.43327
9513	FXR2	-	0.56499	1267	N	-	fragile X mental retardation, autosomal homolog 2	0.02125	0.03601	0.8268	0.5002	0.85319	0.77399
10063	COX17	-	0.564942	1268	N	-	COX17 cytochrome c oxidase assembly homolog (S. cerevisiae)
23244	PDS5A	-	0.564887	1269	N	-	PDS5, regulator of cohesion maintenance, homolog A (S. cerevisiae)	0.09277	0.85551	0.16963	0.06232	0.23181	0.16226
9112	MTA1	-	0.564797	1270	N	-	metastasis associated 1	0.31051	0.1455	0.19343	0.51569	0.75188	0.3497
55145	THAP1	-	0.564782	1271	N	-	THAP domain containing, apoptosis associated protein 1	0.73259	0.17415	0.36766	0.56471	0.2764	0.28128
6950	TCP1	-	0.564776	1272	N	-	t-complex 1	0.04852	0.17878	0.12847	0.2084	0.00055	0.00062
4609	MYC	-	0.564729	1273	Y	-	v-myc myelocytomatosis viral oncogene homolog (avian)	0.8406	0.56034	0.69031	0.07082	0.37358	0.28669
55738	ARFGAP1	-	0.564657	1274	N	-	ADP-ribosylation factor GTPase activating protein 1	0.21892	0.94085	0.23317	0.83771	0.15445	0.00332
4739	NEDD9	-	0.564605	1275	N	-	neural precursor cell expressed, developmentally down-regulated 9	0.50436	0.30695	0.88756	0.93063	0.53623	0.13417
4893	NRAS	-	0.564532	1276	Y	-	neuroblastoma RAS viral (v-ras) oncogene homolog	0.01338	0.55193	0.55618	0.48892	0.37411	0.0291
11035	RIPK3	-	0.564482	1277	N	-	receptor-interacting serine-threonine kinase 3	0.09316	0.15274	0.94418	0.44325	0.75073	0.78364
7094	TLN1	-	0.564477	1278	Y	-	talin 1	0.79184	0.4406	0.36391	0.282	0.33798	0.18015
3336	HSPE1	-	0.564434	1279	Y	-	heat shock 10kDa protein 1 (chaperonin 10)	0.39218	0.94273	0.17482	0.79418	0.21592	0.37433
1457	CSNK2A1	-	0.5644	1280	Y	-	casein kinase 2, alpha 1 polypeptide	0.01068	0.94493	0.8899	0.06188	0.97194	0.0757
8676	STX11	-	0.564331	1281	N	-	syntaxin 11	0.11281	0.27759	0.13425	0.40466	0.98135	0.21112
4691	NCL	-	0.564229	1282	Y	-	nucleolin	0.03856	0.96492	0.38652	0.31888	0.3555	0.55439
83985	SPNS1	-	0.564084	1283	N	-	spinster homolog 1 (Drosophila)	0.6991	0.43049	0.19541	0.26903	0.43552	0.86483
1315	COPB1	-	0.564084	1284	Y	-	coatomer protein complex, subunit beta 1	0.15454	0.66757	0.136	0.85981	0.18258	0.32931
3420	IDH3B	-	0.564008	1285	N	-	isocitrate dehydrogenase 3 (NAD+) beta	0.0259	0.8943	0.83329	0.76307	0.12642	0.88095
54512	EXOSC4	-	0.563915	1286	N	-	exosome component 4	0.77594	0.26202	0.1548	0.79049	0.72234	0.44937
51247	PAIP2	-	0.563898	1287	N	-	poly(A) binding protein interacting protein 2	0.24983	0.43127	0.645	0.78788	0.29827	0.55901
8454	CUL1	-	0.563781	1288	N	-	cullin 1	0.0234	0.54138	0.82837	0.18354	0.20472	0.1455
22907	DHX30	-	0.563735	1289	N	-	DEAH (Asp-Glu-Ala-His) box polypeptide 30	0.55401	0.88629	0.91842	0.10945	0.81403	0.31906
5519	PPP2R1B	-	0.563692	1290	Y	-	protein phosphatase 2 (formerly 2A), regulatory subunit A, beta isoform	0.90673	0.51319	0.22932	0.82597	0.88014	0.10125
29117	BRD7	-	0.563605	1291	N	-	bromodomain containing 7	0.0254	0.20267	0.01373	0.14222	0.6289	0.5572
7157	TP53	-	0.563493	1292	Y	-	tumor protein p53	0.25122	0.86702	0.75036	0.23175	0.35787	0.96714
5744	PTHLH	-	0.563305	1293	N	-	parathyroid hormone-like hormone	0.44055	0.36271	0.68053	0.84275	0.14232	0.56977
1445	CSK	-	0.563277	1294	Y	-	c-src tyrosine kinase	0.26195	0.77357	0.19222	0.28337	0.00524	0.65322
7531	YWHAE	-	0.563239	1295	Y	-	tyrosine 3-monooxygenase/tryptophan 5-monooxygenase activation protein, epsilon polypeptide	0.00192	0.49564	0.344	0.00215	0.27477	0.15047
4627	MYH9	-	0.563207	1296	Y	-	myosin, heavy chain 9, non-muscle	0.23049	0.28599	0.87992	0.57954	0.21524	0.97839
10524	KAT5	-	0.563172	1297	Y	-	K(lysine) acetyltransferase 5	0.39291	0.43429	0.81333	0.36258	0.54561	0.05123
2547	XRCC6	-	0.563055	1298	Y	-	X-ray repair complementing defective repair in Chinese hamster cells 6	0.1432	0.94881	0.30005	0.48103	0.09464	0.03895
10445	MCRS1	-	0.563011	1299	N	-	microspherule protein 1	0.0457	0.29488	0.02251	0.61177	0.68814	0.75211
10010	TANK	-	0.563009	1300	N	-	TRAF family member-associated NFKB activator	0.35176	0.76651	0.93219	0.5842	0.20673	0.22802
8648	NCOA1	-	0.562923	1301	Y	-	nuclear receptor coactivator 1	0.0836	0.59177	0.81485	0.92272	0.70766	0.08213
2342	FNTB	-	0.562865	1302	N	-	farnesyltransferase, CAAX box, beta	0.75408	0.44704	0.90602	0.07409	0.52405	0.47182
1212	CLTB	-	0.562809	1303	N	-	clathrin, light chain (Lcb)	0.0496	0.93384	0.7239	0.55827	0.39331	0.0007
170961	ANKRD24	-	0.562668	1304	N	-	ankyrin repeat domain 24
868	CBLB	-	0.562664	1305	N	-	Cas-Br-M (murine) ecotropic retroviral transforming sequence b	0.0218	0.66427	0.83034	0.22244	0.11749	0.06348
388646	GBP7	-	0.562634	1306	N	-	guanylate binding protein 7	0.34705	0.88534	0.28127	0.22335	0.45676	0.99337
10912	GADD45G	-	0.562617	1307	N	-	growth arrest and DNA-damage-inducible, gamma	0.08478	0.57087	0.76282	0.28483	0.66504	0.63278
576	BAI2	-	0.56259	1308	N	-	brain-specific angiogenesis inhibitor 2	0.60438	0.03984	0.30742	0.03112	0.45599	0.07396
9846	GAB2	-	0.562586	1309	N	-	GRB2-associated binding protein 2	0.57407	0.65816	0.50689	0.02027	0.04673	0.83758
2906	GRIN2D	-	0.562585	1310	Y	-	glutamate receptor, ionotropic, N-methyl D-aspartate 2D	0.21017	0.27003	0.35432	0.4612	0.24066	0.50426
55922	NKRF	-	0.562536	1311	N	-	NFKB repressing factor	0.61087	0.74899	0.45153	0.01136	0.02666	0.06751
1031	CDKN2C	-	0.562525	1312	N	-	cyclin-dependent kinase inhibitor 2C (p18, inhibits CDK4)	0.04525	0.41037	0.5314	0.56359	0.30683	0.12083
1829	DSG2	-	0.562495	1313	N	-	desmoglein 2	0.22302	0.83669	0.84265	0.43863	0.70952	0.32621
11156	PTP4A3	-	0.562478	1314	N	-	protein tyrosine phosphatase type IVA, member 3	0.00105	0.00189	0.34437	0.19966	0.85215	0.84632
10519	CIB1	-	0.562448	1315	N	-	calcium and integrin binding 1 (calmyrin)	0.55343	0.28232	0.60444	0.90185	0.24974	0.39882
834	CASP1	-	0.562386	1316	Y	-	caspase 1, apoptosis-related cysteine peptidase (interleukin 1, beta, convertase)	0.34475	0.44709	0.21307	0.0607	0.08713	0.34677
373156	GSTK1	-	0.562369	1317	N	-	glutathione S-transferase kappa 1	0.75417	0.04004	0.99623	0.31249	0.04604	0.94429
546	ATRX	-	0.562368	1318	N	-	alpha thalassemia/mental retardation syndrome X-linked (RAD54 homolog, S. cerevisiae)	0.19328	0.71782	0.62013	0.41279	0.069	0.8492
5521	PPP2R2B	-	0.562253	1319	Y	-	protein phosphatase 2 (formerly 2A), regulatory subunit B, beta isoform	0.49168	0.47175	0.15006	0.44704	0.93125	0.90376
55161	TMEM33	-	0.562249	1320	N	-	transmembrane protein 33	0.65647	0.1736	0.18248	0.33519	0.32576	0.7438
1999	ELF3	-	0.562195	1321	N	-	E74-like factor 3 (ets domain transcription factor, epithelial-specific )	0.01135	0.86416	0.25228	0.77219	0.60483	0.0319
57664	PLEKHA4	-	0.562131	1322	N	-	pleckstrin homology domain containing, family A (phosphoinositide binding specific) member 4	0.00854	0.84544	0.3073	0.0252	0.27247	0.34008
8802	SUCLG1	-	0.562047	1323	N	-	succinate-CoA ligase, alpha subunit	0.0263	0.51164	0.41153	0.03049	0.04359	0.19502
8570	KHSRP	-	0.561988	1324	N	-	KH-type splicing regulatory protein	0.03689	0.64665	0.69058	0.41591	0.12078	0.80385
4234	METTL1	-	0.561987	1325	Y	-	methyltransferase like 1	0.50604	0.87959	0.35485	0.64981	0.00504	0.09812
6095	RORA	-	0.561982	1326	N	-	RAR-related orphan receptor A	0.2747	0.055	0.35793	0.15039	0.36844	0.03946
7415	VCP	-	0.561936	1327	N	-	valosin-containing protein	0.0007	0.73335	0.37777	0.22956	0.61502	0.96739
10813	UTP14A	-	0.561648	1328	N	-	UTP14, U3 small nucleolar ribonucleoprotein, homolog A (yeast)	0.17935	0.83909	0.72059	0.3256	0.68843	0.04332
10746	MAP3K2	-	0.561594	1329	N	-	mitogen-activated protein kinase kinase kinase 2	0.56308	0.5764	0.62821	0.30399	0.42946	0.99785
8880	FUBP1	-	0.561468	1330	N	-	far upstream element (FUSE) binding protein 1	0.78847	0.39563	0.53017	0.31047	0.5617	0.3323
8202	NCOA3	-	0.561443	1331	Y	-	nuclear receptor coactivator 3	0.03198	0.17033	0.15003	0.99834	0.12384	0.17349
829	CAPZA1	-	0.561399	1332	N	-	capping protein (actin filament) muscle Z-line, alpha 1	0.2503	0.60084	0.89968	0.41244	0.12095	0.70999
3895	KTN1	-	0.56135	1333	N	-	kinectin 1 (kinesin receptor)	0.17238	0.87758	0.18117	0.16368	0.02967	0.29297
2353	FOS	-	0.561282	1334	Y	-	v-fos FBJ murine osteosarcoma viral oncogene homolog	0.2131	0.74564	0.47785	0.41574	0.44869	0.50759
6456	SH3GL2	-	0.56126	1335	N	-	SH3-domain GRB2-like 2	0.98264	0.45557	0.97174	0.15303	0.71244	0.80628
4306	NR3C2	-	0.561258	1336	N	-	nuclear receptor subfamily 3, group C, member 2	0.00091	0.36272	0.30287	0.54045	0.66007	0.11923
7454	WAS	-	0.56112	1337	N	-	Wiskott-Aldrich syndrome (eczema-thrombocytopenia)	0.69549	0.38921	0.90811	0.32471	0.62136	0.39575
4137	MAPT	-	0.561107	1338	N	-	microtubule-associated protein tau	0.11175	0.8605	0.96267	0.06811	0.06374	0.41617
55233	MOBKL1B	-	0.561074	1339	N	-	MOB1, Mps One Binder kinase activator-like 1B (yeast)	0.1374	0.78045	0.4352	0.90287	0.23069	0.9075
6741	SSB	-	0.561068	1340	Y	-	Sjogren syndrome antigen B (autoantigen La)	0.07256	0.66805	0.17614	0.35849	0.07159	0.20229
11164	NUDT5	-	0.56105	1341	N	-	nudix (nucleoside diphosphate linked moiety X)-type motif 5	0.10259	0.77745	0.80884	0.32945	0.64194	0.36534
162	AP1B1	-	0.560944	1342	Y	-	adaptor-related protein complex 1, beta 1 subunit	0.34105	0.13502	0.22979	0.02382	0.22547	0.45724
3932	LCK	-	0.560877	1343	Y	-	lymphocyte-specific protein tyrosine kinase	0.07825	0.61683	0.9851	0.25451	0.39235	0.15588
9829	DNAJC6	-	0.560848	1344	N	-	DnaJ (Hsp40) homolog, subfamily C, member 6	0.50185	0.74227	0.73528	0.0041	0.47785	0.12056
4087	SMAD2	-	0.560719	1345	Y	-	SMAD family member 2	0.92243	0.42366	0.48926	0.28999	0.48878	0.47941
7026	NR2F2	-	0.560717	1346	N	-	nuclear receptor subfamily 2, group F, member 2	0.30102	0.7145	0.19961	0.69938	0.53464	0.75111
3611	ILK	-	0.560658	1347	N	-	integrin-linked kinase	0.02511	0.82724	0.84963	0.5831	0.3552	0.96677
5337	PLD1	-	0.560647	1348	N	-	phospholipase D1, phosphatidylcholine-specific	0.25595	0.89414	0.21138	0.12558	0.83061	0.44683
25942	SIN3A	-	0.560558	1349	N	-	SIN3 homolog A, transcription regulator (yeast)	0.61588	0.53585	0.22281	0.10831	0.62063	0.32282
3795	KHK	-	0.560366	1350	N	-	ketohexokinase (fructokinase)	0.16093	0.17423	0.29399	0.33963	0.17915	0.0397
3918	LAMC2	-	0.560331	1351	Y	-	laminin, gamma 2	0.00252	0.42049	0.73088	0.66346	0.69531	0.06627
1870	E2F2	-	0.560326	1352	N	-	E2F transcription factor 2	0.22477	0.13861	0.48333	0.85564	0.07986	0.02873
55379	LRRC59	-	0.560133	1353	N	-	leucine rich repeat containing 59	0.0406	0.22007	0.38404	0.07715	0.23941	0.25077
10514	MYBBP1A	-	0.560049	1354	N	-	MYB binding protein (P160) 1a	0.11237	0.16436	0.13018	0.01972	0.79211	0.98861
23063	WAPAL	-	0.559924	1355	N	-	wings apart-like homolog (Drosophila)	0.23381	0.91618	0.21169	0.26742	0.32656	0.7937
10892	MALT1	-	0.559889	1356	N	-	mucosa associated lymphoid tissue lymphoma translocation gene 1	0.82717	0.83132	0.63246	0.34752	0.36458	0.78533
10382	TUBB4	-	0.559888	1357	Y	-	tubulin, beta 4	0.02057	0.00226	0.42814	0.07034	0.97589	0.75341
3014	H2AFX	-	0.55968	1358	Y	-	H2A histone family, member X	0.93823	0.5397	0.61127	0.96273	0.22731	0.10786
5927	JARID1A	-	0.55967	1359	N	-	jumonji, AT rich interactive domain 1A	0.57489	0.68819	0.12202	0.43786	0.77964	0.79345
7203	CCT3	-	0.559642	1360	N	-	chaperonin containing TCP1, subunit 3 (gamma)	0.00057	0.44655	0.30859	0.10011	0.7315	0.48424
84335	AKT1S1	-	0.559569	1361	N	-	AKT1 substrate 1 (proline-rich)	0.21298	0.58047	0.90909	0.16833	0.19338	0.50132
9891	NUAK1	-	0.559484	1362	N	-	NUAK family, SNF1-like kinase, 1	0.022	0.86649	0.48104	0.90417	0.2044	0.01196
7068	THRB	-	0.559349	1363	N	-	thyroid hormone receptor, beta (erythroblastic leukemia viral (v-erb-a) oncogene homolog 2, avian)	0.30689	0.96517	0.82786	0.78811	0.26531	0.9541
5678	PSG9	-	0.559156	1364	N	-	pregnancy specific beta-1-glycoprotein 9	0.54967	0.56932	0.7309	0.92331	0.10375	0.26452
3428	IFI16	-	0.5591	1365	Y	-	interferon, gamma-inducible protein 16	0.75703	0.94723	0.1882	0.02816	0.81111	0.08549
4100	MAGEA1	-	0.559099	1366	N	-	melanoma antigen family A, 1 (directs expression of antigen MZ2-E)	0.06805	0.51376	0.70536	0.37794	0.289	0.85992
5303	PIN4	-	0.559042	1367	N	-	protein (peptidylprolyl cis/trans isomerase) NIMA-interacting, 4 (parvulin)	0.50948	0.2268	0.67107	0.59246	0.54822	0.88033
29903	CCDC106	-	0.558864	1368	N	-	coiled-coil domain containing 106	0.00734	0.47723	0.12053	0.49766	0.41763	0.03052
1314	COPA	-	0.55885	1369	N	-	coatomer protein complex, subunit alpha	0.00577	0.10411	0.13006	0.80114	0.00027	0.00333
54567	DLL4	-	0.558835	1370	N	-	delta-like 4 (Drosophila)	0.23379	0.7828	0.06198	0.47204	0.36998	0.37952
8882	ZNF259	-	0.55883	1371	N	-	zinc finger protein 259	0.58801	0.29094	0.00306	0.31901	0.3007	0.52878
2332	FMR1	-	0.55875	1372	N	-	fragile X mental retardation 1	0.57206	0.87511	0.02271	0.33264	0.90295	0.85955
3267	AGFG1	-	0.558562	1373	Y	-	ArfGAP with FG repeats 1	0.44581	0.25948	0.09376	0.28281	0.67912	0.10711
51429	SNX9	-	0.558511	1374	N	-	sorting nexin 9	0.746	0.68227	0.61635	0.12451	0.49589	0.7541
54919	HEATR2	-	0.558362	1375	N	-	HEAT repeat containing 2	0.10582	0.07933	0.26551	0.06701	0.00677	0.00293
333	APLP1	-	0.55833	1376	N	-	amyloid beta (A4) precursor-like protein 1	0.12027	0.53287	0.70754	0.5735	0.44815	0.74993
94	ACVRL1	-	0.558159	1377	N	-	activin A receptor type II-like 1	0.35797	0.40774	0.92523	0.12036	0.59606	0.39787
7462	LAT2	-	0.558097	1378	N	-	linker for activation of T cells family, member 2	0.01615	0.65238	0.18943	0.59707	0.11905	0.37138
7132	TNFRSF1A	-	0.558048	1379	Y	-	tumor necrosis factor receptor superfamily, member 1A	0.04551	0.87144	0.80423	0.56437	0.33342	0.98851
4673	NAP1L1	-	0.558031	1380	N	-	nucleosome assembly protein 1-like 1	0.18524	0.81399	0.24236	0.21446	0.02142	0.31977
5411	PNN	-	0.557972	1381	N	-	pinin, desmosome associated protein	0.05635	0.64007	0.51178	0.53624	0.78244	0.0822
7416	VDAC1	-	0.557958	1382	Y	-	voltage-dependent anion channel 1	0.0537	0.80203	0.27772	0.16178	0.81998	0.20775
57820	CCNB1IP1	-	0.557896	1383	N	-	cyclin B1 interacting protein 1	0.02711	0.05843	0.89522	0.86823	0.69069	0.59394
8841	HDAC3	-	0.557849	1384	N	-	histone deacetylase 3	0.20076	0.85875	0.16274	0.0035	0.87787	0.94454
3226	HOXC10	-	0.557836	1385	N	-	homeobox C10	0.71611	0.33494	0.42439	0.01449	0.09714	0.96063
6304	SATB1	-	0.557832	1386	N	-	SATB homeobox 1	0.37504	0.10093	0.27787	0.36014	0.28545	0.28106
60412	EXOC4	-	0.557752	1387	N	-	exocyst complex component 4	0.62328	0.58828	0.35003	0.92654	0.25236	0.01426
4522	MTHFD1	-	0.55772	1388	N	-	methylenetetrahydrofolate dehydrogenase (NADP+ dependent) 1, methenyltetrahydrofolate cyclohydrolase, formyltetrahydrofolate synthetase	0.06663	0.38042	0.25328	0.03872	0.66597	0.11594
8650	NUMB	-	0.557684	1389	N	-	numb homolog (Drosophila)	0.19047	0.81777	0.24693	0.31424	0.02101	0.72285
23047	PDS5B	-	0.557592	1390	N	-	PDS5, regulator of cohesion maintenance, homolog B (S. cerevisiae)	0.55327	0.39639	0.18845	0.07596	0.77322	0.26789
598	BCL2L1	-	0.557541	1391	Y	-	BCL2-like 1	0.32228	0.29831	0.43075	0.89886	0.46734	0.01812
7532	YWHAG	-	0.557196	1392	Y	-	tyrosine 3-monooxygenase/tryptophan 5-monooxygenase activation protein, gamma polypeptide	0.37268	0.80735	0.51705	0.13499	0.24746	0.19553
55210	ATAD3A	-	0.557163	1393	N	-	ATPase family, AAA domain containing 3A	0.0296	0.23635	0.65622	0.09029	0.59801	0.7479
9391	CIAO1	-	0.557156	1394	N	-	cytosolic iron-sulfur protein assembly 1 homolog (S. cerevisiae)
8831	SYNGAP1	-	0.557081	1395	N	-	synaptic Ras GTPase activating protein 1 homolog (rat)	0.0159	0.02074	0.01736	0.071	0.37137	0.39745
55054	ATG16L1	-	0.557013	1396	N	-	ATG16 autophagy related 16-like 1 (S. cerevisiae)	0.86239	0.21058	0.03613	0.16221	0.96492	0.15333
55147	RBM23	-	0.556882	1397	N	-	RNA binding motif protein 23	0.76317	0.5786	0.98751	0.11293	0.95296	0.30602
1655	DDX5	-	0.556793	1398	N	-	DEAD (Asp-Glu-Ala-Asp) box polypeptide 5	0.06883	0.85262	0.14066	0.15781	0.23022	0.65794
7158	TP53BP1	-	0.556646	1399	N	-	tumor protein p53 binding protein 1	0.69298	0.52271	0.34332	0.95221	0.91767	0.04157
7128	TNFAIP3	-	0.556581	1400	N	-	tumor necrosis factor, alpha-induced protein 3	0.34362	0.39369	0.64746	0.13676	0.57097	0.42346
5747	PTK2	-	0.556495	1401	Y	-	PTK2 protein tyrosine kinase 2	0.45876	0.73021	0.83816	0.37794	0.7659	0.3207
9600	PITPNM1	-	0.556484	1402	N	-	phosphatidylinositol transfer protein, membrane-associated 1	0.01801	0.86324	0.46111	0.09331	0.6268	0.73388
2289	FKBP5	-	0.556366	1403	N	-	FK506 binding protein 5	0.03854	0.41087	0.5558	0.64347	0.05265	0.17777
22818	COPZ1	-	0.556288	1404	N	-	coatomer protein complex, subunit zeta 1	0.00237	0.00344	0.1502	0.17302	0.75946	0.94012
7294	TXK	-	0.556168	1405	N	-	TXK tyrosine kinase	0.19963	0.07422	0.56046	0.29198	0.86911	0.85071
11040	PIM2	-	0.556159	1406	N	-	pim-2 oncogene	0.1311	0.08368	0.04367	0.06329	0.15445	0.02396
79624	C6orf211	-	0.556137	1407	N	-	chromosome 6 open reading frame 211	0.48634	0.71848	0.71776	0.58517	0.07499	0.13092
8899	PRPF4B	-	0.556104	1408	N	-	PRP4 pre-mRNA processing factor 4 homolog B (yeast)	0.70071	0.5886	0.22379	0.03352	0.32583	0.41026
5771	PTPN2	-	0.55608	1409	N	-	protein tyrosine phosphatase, non-receptor type 2	0.3638	0.6387	0.65922	0.51077	0.12337	0.23172
309	ANXA6	-	0.556051	1410	N	-	annexin A6	0.97635	0.24798	0.4627	0.02444	0.23188	0.554
10253	SPRY2	-	0.556017	1411	N	-	sprouty homolog 2 (Drosophila)	0.03299	0.91905	0.89522	0.15928	0.64262	0.26731
3073	HEXA	-	0.555977	1412	N	-	hexosaminidase A (alpha polypeptide)	0.00924	0.98343	0.63867	0.01056	0.003	0.03055
5371	PML	-	0.555941	1413	Y	-	promyelocytic leukemia	0.11835	0.43294	0.67525	0.00257	0.21603	0.99949
9051	PSTPIP1	-	0.555905	1414	N	-	proline-serine-threonine phosphatase interacting protein 1	0.02857	0.32685	0.35896	0.54516	0.06512	0.02389
5770	PTPN1	-	0.555859	1415	N	-	protein tyrosine phosphatase, non-receptor type 1	0.00681	0.95084	0.11939	0.03079	0.54392	0.59356
8717	TRADD	-	0.555841	1416	Y	-	TNFRSF1A-associated via death domain	0.00088	0.024	0.27146	0.06748	0.78032	0.72428
908	CCT6A	-	0.555767	1417	N	-	chaperonin containing TCP1, subunit 6A (zeta 1)	0.07677	0.59768	0.40661	0.66147	0.22232	0.34982
5201	PFDN1	-	0.555472	1418	N	-	prefoldin subunit 1	0.0384	0.17281	0.58583	0.7348	0.51104	0.77689
177	AGER	-	0.555411	1419	N	-	advanced glycosylation end product-specific receptor	0.68422	0.1762	0.5142	0.49869	0.53307	0.00996
4926	NUMA1	-	0.555249	1420	N	-	nuclear mitotic apparatus protein 1	0.37901	0.20007	0.06787	0.20022	0.145	0.00943
10002	NR2E3	-	0.555227	1421	N	-	nuclear receptor subfamily 2, group E, member 3	0.02077	0.03471	0.26902	0.11686	0.85553	0.33894
1459	CSNK2A2	-	0.555203	1422	Y	-	casein kinase 2, alpha prime polypeptide	0.31611	0.78347	0.1446	0.3867	0.53521	0.3216
51690	LSM7	-	0.555196	1423	N	-	LSM7 homolog, U6 small nuclear RNA associated (S. cerevisiae)	0.05721	0.70997	0.11404	0.25135	0.39915	0.14931
1051	CEBPB	-	0.555162	1424	Y	-	CCAAT/enhancer binding protein (C/EBP), beta	0.85976	0.69394	0.03377	0.14282	0.08047	0.41316
5295	PIK3R1	-	0.555097	1425	Y	-	phosphoinositide-3-kinase, regulatory subunit 1 (alpha)	0.99813	0.79922	0.2051	0.5204	0.33225	0.35379
27342	RABGEF1	-	0.555069	1426	N	-	RAB guanine nucleotide exchange factor (GEF) 1	0.00126	0.05278	0.7953	0.04518	0.42573	0.18883
4192	MDK	-	0.555031	1427	N	-	midkine (neurite growth-promoting factor 2)	0.09752	0.22037	0.64354	0.70717	0.10756	0.34648
5934	RBL2	-	0.554898	1428	Y	-	retinoblastoma-like 2 (p130)	0.08079	0.81245	0.5417	0.63444	0.37674	0.22664
55534	MAML3	-	0.55488	1429	N	-	mastermind-like 3 (Drosophila)	0.02397	0.07482	0.16947	0.92733	0.08937	0.41442
84441	MAML2	-	0.55488	1430	N	-	mastermind-like 2 (Drosophila)	0.00232	0.67081	0.7198	0.14349	0.30754	0.58663
8471	IRS4	-	0.554817	1431	N	-	insulin receptor substrate 4	0.18597	0.40593	0.31269	0.97791	0.70553	0.28899
10087	COL4A3BP	-	0.554803	1432	N	-	collagen, type IV, alpha 3 (Goodpasture antigen) binding protein	0.52428	0.75241	0.35592	0.39157	0.72288	0.63084
8975	USP13	-	0.554711	1433	N	-	ubiquitin specific peptidase 13 (isopeptidase T-3)	0.97235	0.82955	0.57419	0.40548	0.44694	0.18605
55646	LYAR	-	0.554704	1434	N	-	Ly1 antibody reactive homolog (mouse)	0.15648	0.59139	0.99991	0.41456	0.43101	0.24745
7185	TRAF1	-	0.554694	1435	Y	-	TNF receptor-associated factor 1	0.83475	0.60766	0.70727	0.71301	0.66474	0.32447
138046	RALYL	-	0.55449	1436	N	-	RALY RNA binding protein-like	0.54535	0.5094	0.60515	0.83902	0.69995	0.6322
8900	CCNA1	-	0.554462	1437	Y	-	cyclin A1	0.50499	0.39801	0.35592	0.7134	0.42785	0.49521
3556	IL1RAP	-	0.554388	1438	N	-	interleukin 1 receptor accessory protein	0.20613	0.62727	0.08385	0.38962	0.29699	0.96644
7430	EZR	-	0.554385	1439	Y	-	ezrin	0.50903	0.35915	0.99486	0.18066	0.25549	0.4721
7919	BAT1	-	0.55435	1440	N	-	HLA-B associated transcript 1	0.06871	0.56899	0.19899	0.69477	0.31292	0.23742
1488	CTBP2	-	0.554283	1441	N	-	C-terminal binding protein 2	0.83371	0.91871	0.20954	0.95994	0.32541	0.98333
4215	MAP3K3	-	0.554226	1442	N	-	mitogen-activated protein kinase kinase kinase 3	0.07075	0.9974	0.28925	0.95293	0.07153	0.70867
3093	UBE2K	-	0.554224	1443	N	-	ubiquitin-conjugating enzyme E2K (UBC1 homolog, yeast)	0.04142	0.93037	0.6098	0.77066	0.04718	0.92448
817	CAMK2D	-	0.554146	1444	N	-	calcium/calmodulin-dependent protein kinase (CaM kinase) II delta	0.00231	0.47598	0.77923	0.49552	0.00092	0.02937
8673	VAMP8	-	0.554127	1445	N	-	vesicle-associated membrane protein 8 (endobrevin)	0.47508	0.56931	0.12917	0.06733	0.83909	0.66753
2287	FKBP3	-	0.553974	1446	N	-	FK506 binding protein 3, 25kDa	0.48626	0.36413	0.05675	0.51955	0.21108	0.23419
2101	ESRRA	-	0.553781	1447	N	-	estrogen-related receptor alpha	0.17637	0.03908	0.75038	0.65455	0.65968	0.32718
8826	IQGAP1	-	0.553779	1448	N	-	IQ motif containing GTPase activating protein 1	0.59573	0.53638	0.55185	0.60071	0.0467	0.47143
23468	CBX5	-	0.553756	1449	Y	-	chromobox homolog 5 (HP1 alpha homolog, Drosophila)	0.00298	0.34489	0.24999	0.97523	0.48062	0.09535
728641	FABP5L7	-	0.553719	1450	N	-	fatty acid binding protein 5-like 7
3667	IRS1	-	0.553637	1451	N	-	insulin receptor substrate 1	0.86541	0.78227	0.01401	0.37854	0.90242	0.53618
7086	TKT	-	0.553628	1452	N	-	transketolase	0.91451	0.93803	0.1577	0.10098	0.06341	0.39866
10053	AP1M2	-	0.553534	1453	Y	-	adaptor-related protein complex 1, mu 2 subunit	0.00751	0.15092	0.23207	0.77624	0.00659	0.0145
84676	TRIM63	-	0.553457	1454	N	-	tripartite motif-containing 63	0.09145	0.7382	0.46816	0.21525	0.84191	0.05891
2947	GSTM3	-	0.553387	1455	N	-	glutathione S-transferase M3 (brain)	0.56463	0.47722	0.3682	0.42462	0.29336	0.67792
7534	YWHAZ	-	0.553367	1456	Y	-	tyrosine 3-monooxygenase/tryptophan 5-monooxygenase activation protein, zeta polypeptide	0.1307	0.63124	0.9378	0.61305	0.87492	0.25745
27257	LSM1	-	0.553338	1457	N	-	LSM1 homolog, U6 small nuclear RNA associated (S. cerevisiae)	0.37718	0.60152	0.20449	0.35274	0.15548	0.04384
328	APEX1	-	0.553247	1458	N	-	APEX nuclease (multifunctional DNA repair enzyme) 1	0.72588	0.14848	0.13448	0.47248	0.6998	0.44413
10961	ERP29	-	0.553229	1459	N	-	endoplasmic reticulum protein 29	0.0347	0.7855	0.46092	0.00152	0.50547	0.37827
27252	KLHL20	-	0.553198	1460	N	-	kelch-like 20 (Drosophila)	0.99035	0.68922	0.69292	0.78316	0.81883	0.3051
3981	LIG4	-	0.553164	1461	N	-	ligase IV, DNA, ATP-dependent	0.07946	0.92856	0.34946	0.32639	0.41649	0.28928
2931	GSK3A	-	0.553076	1462	N	-	glycogen synthase kinase 3 alpha	0.68689	0.1636	0.60138	0.18976	0.68017	0.45311
23560	GTPBP4	-	0.553039	1463	N	-	GTP binding protein 4	0.02109	0.02315	0.39193	0.15521	0.97546	0.10899
3172	HNF4A	-	0.553018	1464	N	-	hepatocyte nuclear factor 4, alpha	0.09009	0.88154	0.56562	0.16344	0.7719	0.96281
54544	CRCT1	-	0.552996	1465	N	-	cysteine-rich C-terminal 1	0.65346	0.60195	0.94932	0.00535	0.21583	0.17037
324	APC	-	0.552925	1466	N	-	adenomatous polyposis coli	0.58482	0.41693	0.54927	0.3918	0.54882	0.37638
4088	SMAD3	-	0.552873	1467	Y	-	SMAD family member 3	0.4144	0.16604	0.23181	0.00156	0.40032	0.56879
6867	TACC1	-	0.552787	1468	N	-	transforming, acidic coiled-coil containing protein 1	0.03718	0.44481	0.60962	0.38908	0.06908	0.69211
23085	ERC1	-	0.552701	1469	N	-	ELKS/RAB6-interacting/CAST family member 1	0.91034	0.44707	0.35592	0.31117	0.79897	0.2959
4282	MIF	-	0.552633	1470	N	-	macrophage migration inhibitory factor (glycosylation-inhibiting factor)	0.39305	0.64306	0.56397	0.6958	0.79114	0.99959
5663	PSEN1	-	0.552623	1471	N	-	presenilin 1
6464	SHC1	-	0.552608	1472	Y	-	SHC (Src homology 2 domain containing) transforming protein 1	0.4385	0.81148	0.45864	0.08771	0.29857	0.10689
79155	TNIP2	-	0.552574	1473	N	-	TNFAIP3 interacting protein 2	0.36052	0.60099	0.00975	0.11365	0.11175	0.08152
2932	GSK3B	-	0.552551	1474	Y	-	glycogen synthase kinase 3 beta	0.0581	0.40801	0.13687	0.01213	0.91181	0.46345
3674	ITGA2B	-	0.55252	1475	N	-	integrin, alpha 2b (platelet glycoprotein IIb of IIb/IIIa complex, antigen CD41)	0.71574	0.05826	0.3284	0.11386	0.99315	0.47241
2821	GPI	-	0.552503	1476	Y	-	glucose phosphate isomerase	0.1223	0.65545	0.40458	0.16783	0.91869	0.68661
23517	SKIV2L2	-	0.552408	1477	N	-	superkiller viralicidic activity 2-like 2 (S. cerevisiae)	0.12936	0.58874	0.46108	0.08812	0.25246	0.22418
71	ACTG1	-	0.552359	1478	Y	-	actin, gamma 1	0.00016	0.82721	0.35667	0.02696	0.37407	0.25376
5594	MAPK1	-	0.552314	1479	Y	-	mitogen-activated protein kinase 1	0.17371	0.34803	0.30363	0.02591	0.0747	0.67337
23028	AOF2	-	0.552306	1480	N	-	amine oxidase (flavin containing) domain 2
6772	STAT1	-	0.552218	1481	Y	-	signal transducer and activator of transcription 1, 91kDa	0.14896	0.18006	0.0932	0.70496	0.51747	0.06439
3298	HSF2	-	0.552211	1482	N	-	heat shock transcription factor 2	0.48357	0.40649	0.81267	0.92596	0.84537	0.08913
57333	RCN3	-	0.552153	1483	N	-	reticulocalbin 3, EF-hand calcium binding domain	0.98408	0.33294	0.71825	0.23788	0.69361	0.92673
5863	RGL2	-	0.552144	1484	N	-	ral guanine nucleotide dissociation stimulator-like 2	0.01029	0.02507	0.90921	0.5439	0.07337	0.90269
8065	CUL5	-	0.552097	1485	Y	-	cullin 5	0.81004	0.24648	0.00339	0.07322	0.05214	0.33114
56005	C19orf10	-	0.551858	1486	N	-	chromosome 19 open reading frame 10	0.45514	0.02081	0.46191	0.26393	0.76114	0.35662
5932	RBBP8	-	0.551733	1487	N	-	retinoblastoma binding protein 8	0.23031	0.64121	0.89052	0.60486	0.54269	0.11176
5495	PPM1B	-	0.551694	1488	N	-	protein phosphatase 1B (formerly 2C), magnesium-dependent, beta isoform	0.12508	0.5702	0.70725	0.28331	0.17938	0.05654
29080	CCDC59	-	0.55155	1489	N	-	coiled-coil domain containing 59	0.14789	0.02338	0.00506	0.00595	0.55224	0.33479
7089	TLE2	-	0.551549	1490	N	-	transducin-like enhancer of split 2 (E(sp1) homolog, Drosophila)	0.08442	0.35497	0.68262	0.04116	0.35166	0.70189
84164	ASCC2	-	0.5514	1491	N	-	activating signal cointegrator 1 complex subunit 2	0.34822	0.75855	0.8377	0.03176	0.01562	0.0431
642558	LOC642558	-	0.55117	1492	N	-	similar to FUS interacting protein (serine-arginine rich) 1
4547	MTTP	-	0.551157	1493	N	-	microsomal triglyceride transfer protein	0.3522	0.6019	0.93808	0.27296	0.30118	0.4436
8848	TSC22D1	-	0.551117	1494	N	-	TSC22 domain family, member 1	0.95897	0.67407	0.24403	0.45531	0.02213	0.19279
10989	IMMT	-	0.551104	1495	N	-	inner membrane protein, mitochondrial (mitofilin)	0.03341	0.94704	0.82634	0.73399	0.27595	0.27656
8850	KAT2B	-	0.550997	1496	Y	-	K(lysine) acetyltransferase 2B	0.82901	0.9802	0.89783	0.14986	0.90616	0.19415
208	AKT2	-	0.550933	1497	Y	-	v-akt murine thymoma viral oncogene homolog 2	0.42515	0.40744	0.79095	0.45799	0.05764	0.30928
4851	NOTCH1	-	0.550911	1498	N	-	Notch homolog 1, translocation-associated (Drosophila)	0.49356	0.83316	0.22115	0.11426	0.53982	0.04392
2661	GDF9	-	0.550909	1499	N	-	growth differentiation factor 9	0.00978	0.47129	0.05636	0.19398	0.46585	0.73863
1786	DNMT1	-	0.550634	1500	N	-	DNA (cytosine-5-)-methyltransferase 1	0.00126	0.65466	0.77399	0.61384	0.28178	0.13016
29911	HOOK2	-	0.550632	1501	N	-	hook homolog 2 (Drosophila)	0.60196	0.43768	0.25263	0.00944	0.90455	0.2564
7464	CORO2A	-	0.550631	1502	N	-	coronin, actin binding protein, 2A	0.03807	0.18504	0.42222	0.93408	0.04102	0.45348
7098	TLR3	-	0.550594	1503	N	-	toll-like receptor 3	0.42245	0.0205	0.69393	0.9468	0.73483	0.27303
148022	TICAM1	-	0.550514	1504	N	-	toll-like receptor adaptor molecule 1	0.12212	0.69212	0.31967	0.00699	0.28795	0.53813
64210	MMS19	-	0.550504	1505	N	-	MMS19 nucleotide excision repair homolog (S. cerevisiae)	0.16427	0.04175	0.9673	0.31162	0.65883	0.47443
8295	TRRAP	-	0.550461	1506	N	-	transformation/transcription domain-associated protein	0.17271	0.63154	0.02166	0.60341	0.82134	0.52358
6624	FSCN1	-	0.550453	1507	N	-	fascin homolog 1, actin-bundling protein (Strongylocentrotus purpuratus)	0.00522	0.13622	0.17074	0.50314	0.00105	0.01042
4296	MAP3K11	-	0.550392	1508	Y	-	mitogen-activated protein kinase kinase kinase 11	0.91484	0.80598	0.70403	0.01902	0.38221	0.61589
8988	HSPB3	-	0.550372	1509	N	-	heat shock 27kDa protein 3	0.77986	0.93861	0.07018	0.16899	0.56761	0.07179
27043	PELP1	-	0.550291	1510	N	-	proline, glutamate and leucine rich protein 1	0.43979	0.04595	0.67734	0.12562	0.12988	0.75356
84833	USMG5	-	0.550271	1511	N	-	up-regulated during skeletal muscle growth 5 homolog (mouse)	0.13232	0.64737	0.25917	0.25638	0.72248	0.53182
9587	MAD2L1BP	-	0.550217	1512	N	-	MAD2L1 binding protein	0.07601	0.00838	0.67957	0.63359	0.00037	0.00125
4076	CAPRIN1	-	0.550117	1513	N	-	cell cycle associated protein 1	0.05699	0.64489	0.98893	0.09875	0.27278	0.22771
6387	CXCL12	-	0.550024	1514	Y	-	chemokine (C-X-C motif) ligand 12 (stromal cell-derived factor 1)	0.40345	0.45108	0.38866	0.94173	0.01843	0.93652
5888	RAD51	-	0.549961	1515	Y	-	RAD51 homolog (RecA homolog, E. coli) (S. cerevisiae)	0.11518	0.62467	0.79608	0.78426	0.08528	0.446
8738	CRADD	-	0.549814	1516	N	-	CASP2 and RIPK1 domain containing adaptor with death domain	0.71095	0.09852	0.72719	0.00796	0.37423	0.69678
3621	ING1	-	0.549765	1517	N	-	inhibitor of growth family, member 1	0.53742	0.16015	0.5697	0.17336	0.43388	0.22702
467	ATF3	-	0.549751	1518	Y	-	activating transcription factor 3	0.37946	0.38133	0.16948	0.12744	0.26712	0.00314
3654	IRAK1	-	0.54962	1519	N	-	interleukin-1 receptor-associated kinase 1	0.97326	0.02819	0.13784	0.0374	0.00141	0.01955
816	CAMK2B	-	0.549609	1520	Y	-	calcium/calmodulin-dependent protein kinase (CaM kinase) II beta	0.74331	0.26131	0.03243	0.46629	0.69357	0.97321
6503	SLA	-	0.549596	1521	N	-	Src-like-adaptor	0.13229	0.52352	0.94285	0.41915	0.09012	0.39334
7248	TSC1	-	0.549523	1522	N	-	tuberous sclerosis 1	0.03861	0.21833	0.99231	0.42886	0.70706	0.89856
23513	SCRIB	-	0.549458	1523	N	-	scribbled homolog (Drosophila)	0.07769	0.1637	0.09354	0.073	0.70324	0.44127
7879	RAB7A	-	0.549412	1524	N	-	RAB7A, member RAS oncogene family	0.05349	0.51644	0.89816	0.44612	0.23412	0.79289
23404	EXOSC2	-	0.549372	1525	N	-	exosome component 2	0.17786	0.55705	0.5554	0.64889	0.58488	0.50396
8615	USO1	-	0.549297	1526	N	-	USO1 homolog, vesicle docking protein (yeast)	0.2009	0.48078	0.50949	0.06123	0.05216	0.29421
3714	JAG2	-	0.549231	1527	N	-	jagged 2	0.00464	0.63258	0.88267	0.90851	0.11905	0.02016
3718	JAK3	-	0.54918	1528	Y	-	Janus kinase 3 (a protein tyrosine kinase, leukocyte)	0.55517	0.25529	0.15587	0.97231	0.26431	0.66659
50807	ASAP1	-	0.549174	1529	N	-	ArfGAP with SH3 domain, ankyrin repeat and PH domain 1	0.05858	0.948	0.3022	0.08772	0.53252	0.49205
196513	DCP1B	-	0.549116	1530	N	-	DCP1 decapping enzyme homolog B (S. cerevisiae)	0.16296	0.35892	0.19782	0.20295	0.24613	0.332
118	ADD1	-	0.5491	1531	N	-	adducin 1 (alpha)	0.62237	0.81722	0.26262	0.20778	0.799	0.69777
11316	COPE	-	0.549049	1532	N	-	coatomer protein complex, subunit epsilon	0.07	0.18455	0.14911	0.78203	0.00769	0.00258
4487	MSX1	-	0.548992	1533	N	-	msh homeobox 1	0.25395	0.91395	0.10488	0.00311	0.89622	0.01564
5202	PFDN2	-	0.548948	1534	N	-	prefoldin subunit 2	0.15653	0.4609	0.18808	0.59666	0.11071	0.64059
2934	GSN	-	0.548942	1535	Y	-	gelsolin (amyloidosis, Finnish type)	0.37923	0.53322	0.6141	0.64396	0.0959	0.95684
25902	MTHFD1L	-	0.548937	1536	N	-	methylenetetrahydrofolate dehydrogenase (NADP+ dependent) 1-like	3e-05	0.7345	0.64158	0.22199	0.33719	0.00163
2026	ENO2	-	0.548917	1537	N	-	enolase 2 (gamma, neuronal)	0.15361	0.83253	0.77794	0.02938	0.0026	0.10152
10783	NEK6	-	0.548894	1538	N	-	NIMA (never in mitosis gene a)-related kinase 6	0.10325	0.93047	0.22749	0.62129	0.88111	0.94988
2010	EMD	-	0.548816	1539	Y	-	emerin	0.03413	0.95866	0.71502	0.61438	0.23913	0.36442
637	BID	-	0.548773	1540	Y	-	BH3 interacting domain death agonist	0.1433	0.06835	0.6247	0.34116	0.40414	0.93627
6688	SPI1	-	0.548757	1541	N	-	spleen focus forming virus (SFFV) proviral integration oncogene spi1	0.98144	0.5192	0.19233	0.46494	0.18317	0.98518
25843	MOBKL3	-	0.548669	1542	N	-	MOB1, Mps One Binder kinase activator-like 3 (yeast)	0.80377	0.84095	0.46998	0.6185	0.69208	0.33919
4853	NOTCH2	-	0.548608	1543	Y	-	Notch homolog 2 (Drosophila)	0.77366	0.38324	0.11376	0.01368	0.38594	0.68068
9479	MAPK8IP1	-	0.548589	1544	N	-	mitogen-activated protein kinase 8 interacting protein 1	0.57589	0.26284	0.5978	0.19863	0.82358	0.11703
4801	NFYB	-	0.548234	1545	N	-	nuclear transcription factor Y, beta	0.28499	0.33866	0.05489	0.26803	0.2358	0.07252
2902	GRIN1	-	0.548132	1546	Y	-	glutamate receptor, ionotropic, N-methyl D-aspartate 1	0.01119	0.10694	0.93226	0.73898	0.21609	0.34083
3659	IRF1	-	0.547882	1547	Y	-	interferon regulatory factor 1	0.05684	0.61608	0.54359	0.24813	0.34347	0.45676
5898	RALA	-	0.547847	1548	N	-	v-ral simian leukemia viral oncogene homolog A (ras related)	0.88725	0.17676	0.18285	0.59807	0.30491	0.30438
5631	PRPS1	-	0.547818	1549	N	-	phosphoribosyl pyrophosphate synthetase 1	0.57205	0.90999	0.20644	0.38573	0.55212	0.25616
81704	DOCK8	-	0.547785	1550	N	-	dedicator of cytokinesis 8	0.07348	0.59807	0.57934	0.45576	0.07912	0.62254
23647	ARFIP2	-	0.547745	1551	N	-	ADP-ribosylation factor interacting protein 2	0.42687	0.40524	0.46911	0.30573	0.72154	0.71175
9039	UBA3	-	0.547639	1552	N	-	ubiquitin-like modifier activating enzyme 3	0.85759	0.89476	0.93505	0.47621	0.09785	0.45286
10318	TNIP1	-	0.547627	1553	Y	-	TNFAIP3 interacting protein 1	0.04774	0.2436	0.40408	0.69869	0.08923	0.03943
9025	RNF8	-	0.547596	1554	N	-	ring finger protein 8	0.62417	0.44203	0.45368	0.16062	0.62381	0.33415
919	CD247	-	0.547579	1555	Y	-	CD247 molecule	0.70648	0.6823	0.67973	0.13903	0.25158	0.66937
3163	HMOX2	-	0.547578	1556	Y	-	heme oxygenase (decycling) 2	0.54113	0.55593	0.05873	0.08674	0.42984	0.62753
253260	RICTOR	-	0.54754	1557	N	-	rapamycin-insensitive companion of mTOR	0.40291	0.41034	0.32125	0.04557	0.6429	0.61782
8915	BCL10	-	0.547533	1558	N	-	B-cell CLL/lymphoma 10	0.36302	0.01481	0.63876	0.86838	0.00178	0.28711
9094	UNC119	-	0.547518	1559	N	-	unc-119 homolog (C. elegans)	0.00832	0.13294	0.63338	0.19726	0.83181	0.03478
1454	CSNK1E	-	0.547446	1560	N	-	casein kinase 1, epsilon	0.05225	0.6582	0.25723	0.52763	0.59075	0.34523
7283	TUBG1	-	0.547425	1561	Y	-	tubulin, gamma 1	0.02622	0.54022	0.94331	0.6839	0.91775	0.08011
6258	RXRG	-	0.547374	1562	N	-	retinoid X receptor, gamma	0.31496	0.01231	0.02022	0.02633	0.04507	0.01977
1070	CETN3	-	0.547235	1563	Y	-	centrin, EF-hand protein, 3 (CDC31 homolog, yeast)	0.76096	0.40368	0.30051	0.6724	0.15227	0.24503
2048	EPHB2	-	0.547149	1564	N	-	EPH receptor B2	0.91381	0.37033	0.99136	0.57583	0.54381	0.128
8536	CAMK1	-	0.547123	1565	Y	-	calcium/calmodulin-dependent protein kinase I	0.72031	0.06681	0.14066	0.28011	0.4145	0.83731
843	CASP10	-	0.54708	1566	N	-	caspase 10, apoptosis-related cysteine peptidase	0.70157	0.19558	0.98969	0.9324	0.63651	0.15281
8764	TNFRSF14	-	0.54707	1567	N	-	tumor necrosis factor receptor superfamily, member 14 (herpesvirus entry mediator)	0.00706	0.47086	0.877	0.14758	0.75	0.56345
9793	CKAP5	-	0.547068	1568	N	-	cytoskeleton associated protein 5	0.02916	0.83991	0.29915	0.51081	0.51284	0.27626
867	CBL	-	0.547057	1569	Y	-	Cas-Br-M (murine) ecotropic retroviral transforming sequence	0.24324	0.32494	0.34602	0.18707	0.93499	0.07694
5599	MAPK8	-	0.547057	1570	Y	-	mitogen-activated protein kinase 8	0.17297	0.26046	0.12308	0.05455	0.91474	0.67106
10971	YWHAQ	-	0.547048	1571	Y	-	tyrosine 3-monooxygenase/tryptophan 5-monooxygenase activation protein, theta polypeptide	0.38322	0.66378	0.38577	0.28361	0.31186	0.30689
8521	GCM1	-	0.547008	1572	N	-	glial cells missing homolog 1 (Drosophila)	0.28171	0.22738	0.39242	0.43594	0.10431	0.32075
896	CCND3	-	0.546883	1573	Y	-	cyclin D3	0.64532	0.04317	0.17927	0.20759	0.27626	0.03158
1080	CFTR	-	0.546845	1574	N	-	cystic fibrosis transmembrane conductance regulator (ATP-binding cassette sub-family C, member 7)	0.72798	0.02551	0.92742	0.90194	0.32309	0.20389
5338	PLD2	-	0.546771	1575	N	-	phospholipase D2	0.08303	0.38914	0.27018	0.43942	0.52137	0.84259
7249	TSC2	-	0.546538	1576	N	-	tuberous sclerosis 2
10980	COPS6	-	0.546525	1577	Y	-	COP9 constitutive photomorphogenic homolog subunit 6 (Arabidopsis)	0.52178	0.02227	0.1104	0.19656	0.97069	0.47886
25	ABL1	-	0.546454	1578	N	-	c-abl oncogene 1, receptor tyrosine kinase	0.04501	0.02706	0.40319	0.70032	0.00019	0.00075
4688	NCF2	-	0.546323	1579	N	-	neutrophil cytosolic factor 2	0.00116	0.23154	0.19138	0.31421	0.0202	0.57223
79109	MAPKAP1	-	0.546321	1580	N	-	mitogen-activated protein kinase associated protein 1	0.86845	0.66379	0.06548	0.0698	0.62931	0.9814
8546	AP3B1	-	0.546269	1581	N	-	adaptor-related protein complex 3, beta 1 subunit	0.12665	0.69755	0.56574	0.23569	0.56448	0.20979
79050	NOC4L	-	0.546261	1582	N	-	nucleolar complex associated 4 homolog (S. cerevisiae)	0.46652	0.26081	0.69994	0.69145	0.52735	0.04064
1908	EDN3	-	0.54624	1583	N	-	endothelin 3	0.03038	0.73499	0.33436	0.3479	0.51456	0.45994
8725	C19orf2	-	0.546067	1584	N	-	chromosome 19 open reading frame 2	0.02985	0.35005	0.32564	0.09174	0.15118	0.48412
57099	AVEN	-	0.546057	1585	N	-	apoptosis, caspase activation inhibitor	0.03799	0.10678	0.3552	0.04336	0.28256	0.96363
1398	CRK	-	0.546052	1586	N	-	v-crk sarcoma virus CT10 oncogene homolog (avian)	0.93618	0.10781	0.14171	0.00538	0.6275	0.28989
6845	VAMP7	-	0.546032	1587	N	-	vesicle-associated membrane protein 7	0.72858	0.97969	0.32115	0.61255	0.10486	0.64665
7277	TUBA4A	-	0.546012	1588	Y	-	tubulin, alpha 4a	0.09975	0.36551	0.24324	0.14785	0.32464	0.55509
8729	GBF1	-	0.546009	1589	N	-	golgi-specific brefeldin A resistance factor 1	0.11283	0.06341	0.33283	0.31788	0.40436	0.95252
1453	CSNK1D	-	0.545969	1590	N	-	casein kinase 1, delta	0.13094	0.10659	0.01583	0.20037	0.51052	0.51273
2309	FOXO3	-	0.545923	1591	Y	-	forkhead box O3	0.68572	0.27109	0.59593	0.33415	0.43698	0.00397
336	APOA2	-	0.545899	1592	N	-	apolipoprotein A-II	0.16742	0.74691	0.64206	0.03649	0.00597	0.00345
9255	SCYE1	-	0.545839	1593	Y	-	small inducible cytokine subfamily E, member 1 (endothelial monocyte-activating)	0.92937	0.30547	0.67224	0.45335	0.10875	0.69176
164	AP1G1	-	0.545834	1594	Y	-	adaptor-related protein complex 1, gamma 1 subunit	0.42193	0.5746	0.00115	0.03718	0.6509	0.98968
7629	ZNF76	-	0.545768	1595	N	-	zinc finger protein 76 (expressed in testis)	0.01527	0.53358	0.03731	0.24251	0.08226	0.10063
6612	SUMO3	-	0.545669	1596	N	-	SMT3 suppressor of mif two 3 homolog 3 (S. cerevisiae)	0.37073	0.58935	0.60776	0.24897	0.58302	0.12914
10381	TUBB3	-	0.545664	1597	Y	-	tubulin, beta 3	0.04513	0.40827	0.26697	0.04298	0.9845	0.13951
3725	JUN	-	0.545617	1598	Y	-	jun oncogene	0.16666	0.68574	0.86391	0.72886	0.10024	0.79831
26508	HEYL	-	0.54558	1599	N	-	hairy/enhancer-of-split related with YRPW motif-like	0.40622	0.95178	0.03113	0.02049	0.81539	0.01912
9047	SH2D2A	-	0.545574	1600	N	-	SH2 domain protein 2A	0.09077	0.11108	0.61353	0.89456	0.25324	0.39698
11059	WWP1	-	0.545544	1601	N	-	WW domain containing E3 ubiquitin protein ligase 1	0.19728	0.81677	0.48361	0.59742	0.38319	0.48947
11340	EXOSC8	-	0.54554	1602	N	-	exosome component 8	0.09201	0.35882	0.89619	0.26769	0.42937	0.11145
22905	EPN2	-	0.545342	1603	N	-	epsin 2	0.90283	0.56179	0.07385	0.03323	0.08043	0.44037
7528	YY1	-	0.545342	1604	Y	-	YY1 transcription factor	0.02722	0.11091	0.94139	0.57157	0.09604	0.2171
4738	NEDD8	-	0.545339	1605	N	-	neural precursor cell expressed, developmentally down-regulated 8	0.06208	0.82302	0.79018	0.03948	0.65354	0.30975
8518	IKBKAP	-	0.545334	1606	N	-	inhibitor of kappa light polypeptide gene enhancer in B-cells, kinase complex-associated protein	0.13113	0.16562	0.07203	0.19235	0.6314	0.05319
1399	CRKL	-	0.545314	1607	N	-	v-crk sarcoma virus CT10 oncogene homolog (avian)-like	0.07308	0.50661	0.84277	0.24236	0.03921	0.35964
9487	PIGL	-	0.545299	1608	N	-	phosphatidylinositol glycan anchor biosynthesis, class L	0.04622	0.56713	0.55415	0.02304	0.38986	0.71349
51227	PIGP	-	0.545298	1609	N	-	phosphatidylinositol glycan anchor biosynthesis, class P	0.17289	0.78409	0.00212	0.27699	0.69947	0.26809
7529	YWHAB	-	0.54528	1610	Y	-	tyrosine 3-monooxygenase/tryptophan 5-monooxygenase activation protein, beta polypeptide	0.1071	0.85791	0.81518	0.21959	0.26862	0.92041
4800	NFYA	-	0.545233	1611	N	-	nuclear transcription factor Y, alpha	0.07376	0.84868	0.8798	0.04592	0.663	0.42713
4950	OCLN	-	0.54521	1612	Y	-	occludin	0.97284	0.52619	0.96928	0.8706	0.12044	0.1349
9894	TELO2	-	0.54515	1613	N	-	TEL2, telomere maintenance 2, homolog (S. cerevisiae)	0.09418	0.03323	0.5428	0.40436	0.8326	0.84242
49856	WDR8	-	0.545133	1614	N	-	WD repeat domain 8	0.6088	0.21749	0.41718	0.1964	0.3621	0.25204
54462	KIAA1128	-	0.545117	1615	N	-	KIAA1128	0.19588	0.24608	0.509	0.03184	0.47074	0.41362
64968	MRPS6	-	0.545038	1616	N	-	mitochondrial ribosomal protein S6	0.26537	0.09243	0.02478	0.41562	0.81855	0.42975
51176	LEF1	-	0.544961	1617	N	-	lymphoid enhancer-binding factor 1	0.97136	0.39868	0.5897	0.40741	0.93989	0.98119
8859	STK19	-	0.544948	1618	N	-	serine/threonine kinase 19	0.00256	0.07863	0.09167	0.67126	0.43576	0.52003
841	CASP8	-	0.544641	1619	Y	-	caspase 8, apoptosis-related cysteine peptidase	0.74334	0.54088	0.13556	0.88723	0.85944	0.00666
7704	ZBTB16	-	0.544543	1620	N	-	zinc finger and BTB domain containing 16	0.96964	0.5395	0.93287	0.78637	0.17102	0.81691
11135	CDC42EP1	-	0.544526	1621	N	-	CDC42 effector protein (Rho GTPase binding) 1	0.02299	0.65968	0.95708	0.05637	0.24286	0.04861
3663	IRF5	-	0.544516	1622	N	-	interferon regulatory factor 5	0.71853	0.32142	0.1581	0.85997	0.47922	0.09641
8797	TNFRSF10A	-	0.544492	1623	Y	-	tumor necrosis factor receptor superfamily, member 10a	0.95066	0.20481	0.05325	0.0055	0.51549	0.50445
51495	PTPLAD1	-	0.544251	1624	N	-	protein tyrosine phosphatase-like A domain containing 1	0.11396	0.55659	0.95114	0.46855	0.64146	0.03611
3265	HRAS	-	0.544213	1625	Y	-	v-Ha-ras Harvey rat sarcoma viral oncogene homolog	0.30533	0.10022	0.47723	0.48103	0.33422	0.45581
301	ANXA1	-	0.544207	1626	N	-	annexin A1	0.04486	0.0686	0.03678	0.02417	0.05047	0.4416
51194	IPO11	-	0.544052	1627	N	-	importin 11	0.22731	0.7864	0.7656	0.0687	0.22244	0.69699
2065	ERBB3	-	0.544027	1628	N	-	v-erb-b2 erythroblastic leukemia viral oncogene homolog 3 (avian)	0.36208	0.92369	0.55373	0.55651	0.6477	0.2373
10432	RBM14	-	0.544014	1629	N	-	RNA binding motif protein 14	0.37335	0.32858	0.08187	0.52683	0.52584	0.90503
8453	CUL2	-	0.543909	1630	N	-	cullin 2	0.28574	0.55834	0.67302	0.46512	0.38801	0.19569
204	AK2	-	0.543879	1631	N	-	adenylate kinase 2	0.61501	0.33586	0.90777	0.09734	0.69661	0.91359
5071	PARK2	-	0.543852	1632	N	-	Parkinson disease (autosomal recessive, juvenile) 2, parkin	0.8505	0.20642	0.14892	0.43215	0.61193	0.51053
1891	ECH1	-	0.543735	1633	N	-	enoyl Coenzyme A hydratase 1, peroxisomal	0.52479	0.00805	0.96101	0.24179	0.07146	0.09076
54206	ERRFI1	-	0.5437	1634	N	-	ERBB receptor feedback inhibitor 1	0.87485	0.5487	0.90691	0.079	0.27954	0.20513
64919	BCL11B	-	0.543679	1635	Y	-	B-cell CLL/lymphoma 11B (zinc finger protein)	0.53538	0.34553	0.21937	0.8995	0.59029	0.99181
6776	STAT5A	-	0.543678	1636	Y	-	signal transducer and activator of transcription 5A	0.03674	0.02342	0.46189	0.70077	0.24215	0.40348
3054	HCFC1	-	0.543585	1637	N	-	host cell factor C1 (VP16-accessory protein)	0.40479	0.28521	0.56479	0.03614	0.7029	0.30394
9091	PIGQ	-	0.543585	1638	N	-	phosphatidylinositol glycan anchor biosynthesis, class Q	0.02953	0.52302	0.63403	0.25448	0.67068	0.29616
1906	EDN1	-	0.543466	1639	Y	-	endothelin 1	0.92473	0.94775	0.71756	0.75873	0.06032	0.51617
6416	MAP2K4	-	0.543306	1640	N	-	mitogen-activated protein kinase kinase 4	0.33025	0.97434	0.08149	0.13608	0.75803	0.26454
2992	GYG1	-	0.543127	1641	N	-	glycogenin 1	0.34051	0.03938	0.82963	0.01646	0.11537	0.30858
7170	TPM3	-	0.54311	1642	Y	-	tropomyosin 3	0.05145	0.63939	0.60143	0.93929	0.11209	0.48033
4548	MTR	-	0.543052	1643	N	-	5-methyltetrahydrofolate-homocysteine methyltransferase	0.2011	0.35967	0.97728	0.56413	0.00896	0.26509
860	RUNX2	-	0.54305	1644	N	-	runt-related transcription factor 2	0.65927	0.14821	0.53682	0.53041	0.77776	0.24575
84651	SPINK7	-	0.542853	1645	N	-	serine peptidase inhibitor, Kazal type 7 (putative)	0.179	0.59255	0.96938	0.0042	0.22867	0.03978
3945	LDHB	-	0.542842	1646	Y	-	lactate dehydrogenase B	0.25733	0.39719	0.59406	0.27788	0.48463	0.39775
190	NR0B1	-	0.54282	1647	N	-	nuclear receptor subfamily 0, group B, member 1	0.36277	0.65357	0.39973	0.3265	0.82615	0.62863
6714	SRC	-	0.542778	1648	Y	-	v-src sarcoma (Schmidt-Ruppin A-2) viral oncogene homolog (avian)	0.12828	0.64945	0.43278	0.15794	0.45624	0.1611
9604	RNF14	-	0.54275	1649	N	-	ring finger protein 14	0.21802	0.23538	0.63792	0.46361	0.59497	0.05526
1387	CREBBP	-	0.542739	1650	Y	-	CREB binding protein	0.24545	0.16762	0.44449	0.13421	0.10473	0.59171
23435	TARDBP	-	0.542719	1651	Y	-	TAR DNA binding protein	0.09714	0.21836	0.22577	0.19888	0.10168	0.16509
11108	PRDM4	-	0.542677	1652	N	-	PR domain containing 4	0.14701	0.02147	0.25759	0.63966	0.46744	0.04332
10857	PGRMC1	-	0.542665	1653	N	-	progesterone receptor membrane component 1	0.19195	0.62998	0.95496	0.43466	0.80272	0.13712
8772	FADD	-	0.542632	1654	N	-	Fas (TNFRSF6)-associated via death domain	0.10149	0.00235	0.27665	0.00557	0.33318	0.21503
6457	SH3GL3	-	0.542567	1655	N	-	SH3-domain GRB2-like 3	0.00395	0.01346	0.35041	0.0398	0.50282	0.82745
6093	ROCK1	-	0.542544	1656	N	-	Rho-associated, coiled-coil containing protein kinase 1	0.05065	0.25521	0.90968	0.80353	0.75784	0.78298
5279	PIGC	-	0.542529	1657	N	-	phosphatidylinositol glycan anchor biosynthesis, class C	0.49205	0.27968	0.14339	0.29639	0.57086	0.19745
4735	2011-09-02	-	0.542518	1658	N	-	septin 2	0.14675	0.48557	0.63782	0.79982	0.05818	0.07244
6279	S100A8	-	0.542451	1659	N	-	S100 calcium binding protein A8	0.95397	0.52134	0.03771	0.57419	0.0164	0.87817
10126	DNAL4	-	0.542229	1660	N	-	dynein, axonemal, light chain 4	0.00167	0.09461	0.19252	0.80471	0.97892	0.1242
7266	DNAJC7	-	0.542166	1661	N	-	DnaJ (Hsp40) homolog, subfamily C, member 7	0.62513	0.91298	0.35263	0.50996	0.65575	0.50677
581	BAX	-	0.542135	1662	Y	-	BCL2-associated X protein	0.18785	0.70712	0.30492	0.34819	0.00057	0.01358
55802	DCP1A	-	0.541927	1663	N	-	DCP1 decapping enzyme homolog A (S. cerevisiae)	0.00365	0.96961	0.9491	0.07241	0.60539	0.96508
933	CD22	-	0.541894	1664	Y	-	CD22 molecule	0.89671	0.51925	0.56346	0.42243	0.40567	0.56429
2113	ETS1	-	0.541872	1665	N	-	v-ets erythroblastosis virus E26 oncogene homolog 1 (avian)	0.63989	0.29733	0.42369	0.3754	0.98355	0.43228
673	BRAF	-	0.541828	1666	N	-	v-raf murine sarcoma viral oncogene homolog B1	0.01968	0.07197	0.8076	0.65587	0.54503	0.46139
165918	RNF168	-	0.541786	1667	N	-	ring finger protein 168	0.73902	0.01233	0.41976	0.18835	0.64232	0.84146
835	CASP2	-	0.54175	1668	N	-	caspase 2, apoptosis-related cysteine peptidase	0.00123	0.0762	0.69761	0.82934	0.58881	0.6793
815	CAMK2A	-	0.541721	1669	Y	-	calcium/calmodulin-dependent protein kinase (CaM kinase) II alpha	0.05962	0.58325	0.13438	0.00445	0.96238	0.24331
23032	USP33	-	0.541715	1670	N	-	ubiquitin specific peptidase 33	0.41481	0.30614	0.29098	0.6706	0.28707	0.43188
2194	FASN	-	0.541701	1671	N	-	fatty acid synthase	0.08797	0.49993	0.84129	0.42903	0.98664	0.78997
1487	CTBP1	-	0.541678	1672	N	-	C-terminal binding protein 1	0.98208	0.03903	0.78483	0.52216	0.90524	0.99911
3609	ILF3	-	0.541617	1673	Y	-	interleukin enhancer binding factor 3, 90kDa	0.05284	0.28813	0.89249	0.11235	0.57497	0.26125
6853	SYN1	-	0.541469	1674	N	-	synapsin I	0.53819	0.83049	0.13522	0.36585	0.43862	0.12305
3480	IGF1R	-	0.541434	1675	Y	-	insulin-like growth factor 1 receptor	0.08757	0.63796	0.82926	0.23682	0.85758	0.84053
25814	ATXN10	-	0.541308	1676	N	-	ataxin 10	0.55652	0.31401	0.56152	0.10932	0.96687	0.48919
7052	TGM2	-	0.541202	1677	Y	-	transglutaminase 2 (C polypeptide, protein-glutamine-gamma-glutamyltransferase)	0.21308	0.53514	0.30005	0.27084	0.50308	0.27581
1759	DNM1	-	0.541162	1678	N	-	dynamin 1	0.0005	0.07834	0.53402	0.26052	0.01844	0.67485
4661	MYT1	-	0.541146	1679	N	-	myelin transcription factor 1	0.46948	0.9639	0.8635	0.65263	0.79706	0.25085
8907	AP1M1	-	0.541057	1680	Y	-	adaptor-related protein complex 1, mu 1 subunit	0.79577	0.70867	0.28088	0.09419	0.34707	0.68206
3925	STMN1	-	0.541052	1681	N	-	stathmin 1/oncoprotein 18	0.47953	0.1977	0.29142	0.05044	0.0991	0.10553
56144	PCDHA4	-	0.541043	1682	N	-	protocadherin alpha 4	0.31206	0.21311	0.6598	0.20613	0.85538	0.49675
226	ALDOA	-	0.541	1683	N	-	aldolase A, fructose-bisphosphate	0.35788	0.88951	0.30266	0.00362	0.10201	0.34762
6897	TARS	-	0.540912	1684	N	-	threonyl-tRNA synthetase	0.03404	0.07718	0.10255	0.97273	0.12308	0.00674
1107	CHD3	-	0.54088	1685	N	-	chromodomain helicase DNA binding protein 3	0.71407	0.59013	0.89622	0.34767	0.725	0.37932
5055	SERPINB2	-	0.540846	1686	Y	-	serpin peptidase inhibitor, clade B (ovalbumin), member 2	0.18801	0.48135	0.55173	0.61189	0.18387	0.2689
1808	DPYSL2	-	0.540639	1687	N	-	dihydropyrimidinase-like 2	0.11077	0.34078	0.24995	0.14379	0.73123	0.46719
7280	TUBB2A	-	0.54054	1688	Y	-	tubulin, beta 2A	0.02019	0.00016	0.40117	0.08242	0.77254	0.68454
8853	ASAP2	-	0.540523	1689	N	-	ArfGAP with SH3 domain, ankyrin repeat and PH domain 2	0.52841	0.65049	0.01819	0.00056	0.51224	0.66719
23309	SIN3B	-	0.540337	1690	N	-	SIN3 homolog B, transcription regulator (yeast)	0.38753	0.1911	0.41937	0.66363	0.12563	0.50313
84060	C7orf64	-	0.540266	1691	N	-	chromosome 7 open reading frame 64	0.33853	0.04764	0.51623	0.93674	0.29682	0.06498
9638	FEZ1	-	0.540254	1692	N	-	fasciculation and elongation protein zeta 1 (zygin I)	0.00586	0.48517	0.50457	0.89259	0.86069	0.80044
64780	MICAL1	-	0.540175	1693	N	-	microtubule associated monoxygenase, calponin and LIM domain containing 1	0.43342	0.87262	0.92213	0.05188	0.9264	0.75645
64754	SMYD3	-	0.540096	1694	N	-	SET and MYND domain containing 3	0.2602	0.51721	0.36569	0.56061	0.75236	0.38623
6777	STAT5B	-	0.540064	1695	Y	-	signal transducer and activator of transcription 5B	0.02171	0.30856	0.94554	0.71783	0.11279	0.93313
4867	NPHP1	-	0.540015	1696	N	-	nephronophthisis 1 (juvenile)	0.42352	0.02725	0.72553	0.0062	0.38911	0.96648
7078	TIMP3	-	0.539983	1697	N	-	TIMP metallopeptidase inhibitor 3	0.07354	0.8684	0.58088	0.09009	0.72313	0.26323
7048	TGFBR2	-	0.539921	1698	N	-	transforming growth factor, beta receptor II (70/80kDa)	0.72606	0.87197	0.27307	0.08559	0.2676	0.84796
10038	PARP2	-	0.539891	1699	N	-	poly (ADP-ribose) polymerase 2	0.01747	0.17422	0.07315	0.20095	0.17315	0.01425
8349	HIST2H2BE	-	0.539874	1700	Y	-	histone cluster 2, H2be	0.01075	0.12622	0.24613	0.47028	0.04269	0.92204
2064	ERBB2	-	0.539751	1701	N	-	v-erb-b2 erythroblastic leukemia viral oncogene homolog 2, neuro/glioblastoma derived oncogene homolog (avian)	0.10231	0.75875	0.78828	0.20402	0.91197	0.70766
960	CD44	-	0.539698	1702	Y	-	CD44 molecule (Indian blood group)	0.35227	0.62397	0.31952	0.05835	0.2004	0.38183
10642	IGF2BP1	-	0.53965	1703	N	-	insulin-like growth factor 2 mRNA binding protein 1	0.9891	0.58104	0.3097	0.42525	0.75497	0.82009
2580	GAK	-	0.539603	1704	N	-	cyclin G associated kinase	0.3487	0.88799	0.30836	0.00516	0.45698	0.59693
57144	PAK7	-	0.539538	1705	N	-	p21 protein (Cdc42/Rac)-activated kinase 7	0.2427	0.8952	1	0.39026	0.93676	1
984	CDC2L1	-	0.539376	1706	N	-	cell division cycle 2-like 1 (PITSLRE proteins)	0.24769	0.01464	0.00604	0.16358	0.67464	0.40304
862	RUNX1T1	-	0.539374	1707	N	-	runt-related transcription factor 1; translocated to, 1 (cyclin D-related)	0.99808	0.57406	0.08974	0.00407	0.50133	0.79117
5584	PRKCI	-	0.53937	1708	Y	-	protein kinase C, iota	0.11935	0.0336	0.6151	0.15622	0.13122	0.26597
54814	QPCTL	-	0.539077	1709	N	-	glutaminyl-peptide cyclotransferase-like
5871	MAP4K2	-	0.539072	1710	N	-	mitogen-activated protein kinase kinase kinase kinase 2	0.05321	0.33428	0.29632	0.51769	0.80491	0.62719
10006	ABI1	-	0.539065	1711	N	-	abl-interactor 1	0.66437	0.27736	0.34792	0.69247	0.02731	0.08468
11036	GTF2A1L	-	0.539061	1712	N	-	general transcription factor IIA, 1-like	0.88274	0.28594	0.3337	0.02295	0.74596	0.80774
5241	PGR	-	0.539058	1713	N	-	progesterone receptor	0.81334	0.19645	0.36514	0.8644	0.92993	0.11854
8660	IRS2	-	0.539055	1714	N	-	insulin receptor substrate 2	0.72504	0.58044	0.64961	0.69751	0.15195	0.15974
11269	DDX19B	-	0.539	1715	N	-	DEAD (Asp-Glu-Ala-As) box polypeptide 19B	0.00083	0.96551	0.91786	0.24528	0.98128	0.65792
10477	UBE2E3	-	0.53887	1716	N	-	ubiquitin-conjugating enzyme E2E 3 (UBC4/5 homolog, yeast)	0.01348	0.09444	0.2606	0.14614	0.20073	0.24135
7105	TSPAN6	-	0.538848	1717	N	-	tetraspanin 6	0.50886	0.76975	0.7739	0.66896	0.33734	0.19637
57761	TRIB3	-	0.538835	1718	N	-	tribbles homolog 3 (Drosophila)	0.74346	0.48555	0.33555	0.7697	0.78886	0.61204
[truncated: 7,332 more rows]
