# Supplementary material for: Network-Based Prediction and Analysis of HIV Dependency Factors
Source: PLoS Comput Biol. 2011 Sep 22;7(9):e1002164. doi: 10.1371/journal.pcbi.1002164 (PMC3178628; doi:10.1371/journal.pcbi.1002164)
Supplement: Table S7 — Human PPIs in each MCODE cluster. The columns in the table are (a) MCODE cluster id, (b) Entrez Gene id of interactor 1 (c) gene symbol of interactor 1, (d) Entrez Gene id of interactor 2, and (e) gene symbol of interactor 2. (XLS) [file pcbi.1002164.s017.xls]

## Sheet: supplementary-table-7
MCODE cluster	Interactor 1 (Entrez Gene)	Interactor 1 (Gene symbol)	Interactor 2 (Entrez Gene)	Interactor 2 (Gene symbol)
mcode-cluster-1	10181	RBM5	10189	THOC4
mcode-cluster-1	10181	RBM5	10236	HNRNPR
mcode-cluster-1	10181	RBM5	10250	SRRM1
mcode-cluster-1	10181	RBM5	10262	SF3B4
mcode-cluster-1	10181	RBM5	10291	SF3A1
mcode-cluster-1	10181	RBM5	10421	CD2BP2
mcode-cluster-1	10181	RBM5	10594	PRPF8
mcode-cluster-1	10181	RBM5	10907	TXNL4A
mcode-cluster-1	10181	RBM5	10914	PAPOLA
mcode-cluster-1	10181	RBM5	10921	RNPS1
mcode-cluster-1	10181	RBM5	10946	SF3A3
mcode-cluster-1	10181	RBM5	10949	HNRNPA0
mcode-cluster-1	10181	RBM5	10978	CLP1
mcode-cluster-1	10181	RBM5	10992	SF3B2
mcode-cluster-1	10181	RBM5	11051	NUDT21
mcode-cluster-1	10181	RBM5	11100	HNRNPUL1
mcode-cluster-1	10181	RBM5	11338	U2AF2
mcode-cluster-1	10181	RBM5	1477	CSTF1
mcode-cluster-1	10181	RBM5	1478	CSTF2
mcode-cluster-1	10181	RBM5	1479	CSTF3
mcode-cluster-1	10181	RBM5	1660	DHX9
mcode-cluster-1	10181	RBM5	220988	HNRNPA3
mcode-cluster-1	10181	RBM5	22826	DNAJC8
mcode-cluster-1	10181	RBM5	22916	NCBP2
mcode-cluster-1	10181	RBM5	23020	ASCC3L1
mcode-cluster-1	10181	RBM5	23450	SF3B3
mcode-cluster-1	10181	RBM5	23451	SF3B1
mcode-cluster-1	10181	RBM5	24148	PRPF6
mcode-cluster-1	10181	RBM5	2521	FUS
mcode-cluster-1	10181	RBM5	27316	RBMX
mcode-cluster-1	10181	RBM5	2962	GTF2F1
mcode-cluster-1	10181	RBM5	2963	GTF2F2
mcode-cluster-1	10181	RBM5	29894	CPSF1
mcode-cluster-1	10181	RBM5	3178	HNRNPA1
mcode-cluster-1	10181	RBM5	3181	HNRNPA2B1
mcode-cluster-1	10181	RBM5	3183	HNRNPC
mcode-cluster-1	10181	RBM5	3184	HNRNPD
mcode-cluster-1	10181	RBM5	3185	HNRNPF
mcode-cluster-1	10181	RBM5	3187	HNRNPH1
mcode-cluster-1	10181	RBM5	3188	HNRNPH2
mcode-cluster-1	10181	RBM5	3190	HNRNPK
mcode-cluster-1	10181	RBM5	3191	HNRNPL
mcode-cluster-1	10181	RBM5	3192	HNRNPU
mcode-cluster-1	10181	RBM5	4116	MAGOH
mcode-cluster-1	10181	RBM5	4670	HNRNPM
mcode-cluster-1	10181	RBM5	4686	NCBP1
mcode-cluster-1	10181	RBM5	4799	NFX1
mcode-cluster-1	10181	RBM5	4809	NHP2L1
mcode-cluster-1	10181	RBM5	4904	YBX1
mcode-cluster-1	10181	RBM5	5093	PCBP1
mcode-cluster-1	10181	RBM5	5094	PCBP2
mcode-cluster-1	10181	RBM5	51362	CDC40
mcode-cluster-1	10181	RBM5	51585	PCF11
mcode-cluster-1	10181	RBM5	51639	SF3B14
mcode-cluster-1	10181	RBM5	51692	CPSF3
mcode-cluster-1	10181	RBM5	53981	CPSF2
mcode-cluster-1	10181	RBM5	5430	POLR2A
mcode-cluster-1	10181	RBM5	5431	POLR2B
mcode-cluster-1	10181	RBM5	5432	POLR2C
mcode-cluster-1	10181	RBM5	5433	POLR2D
mcode-cluster-1	10181	RBM5	5434	POLR2E
mcode-cluster-1	10181	RBM5	5435	POLR2F
mcode-cluster-1	10181	RBM5	5436	POLR2G
mcode-cluster-1	10181	RBM5	5437	POLR2H
mcode-cluster-1	10181	RBM5	5438	POLR2I
mcode-cluster-1	10181	RBM5	5439	POLR2J
mcode-cluster-1	10181	RBM5	5440	POLR2K
mcode-cluster-1	10181	RBM5	5441	POLR2L
mcode-cluster-1	10181	RBM5	55749	CCAR1
mcode-cluster-1	10181	RBM5	5725	PTBP1
mcode-cluster-1	10181	RBM5	57794	SF4
mcode-cluster-1	10181	RBM5	57819	LSM2
mcode-cluster-1	10181	RBM5	6426	SFRS1
mcode-cluster-1	10181	RBM5	6427	SFRS2
mcode-cluster-1	10181	RBM5	6428	SFRS3
mcode-cluster-1	10181	RBM5	6429	SFRS4
mcode-cluster-1	10181	RBM5	6430	SFRS5
mcode-cluster-1	10181	RBM5	6431	SFRS6
mcode-cluster-1	10181	RBM5	6432	SFRS7
mcode-cluster-1	10181	RBM5	65109	UPF3B
mcode-cluster-1	10181	RBM5	6625	SNRP70
mcode-cluster-1	10181	RBM5	6626	SNRPA
mcode-cluster-1	10181	RBM5	6627	SNRPA1
mcode-cluster-1	10181	RBM5	6628	SNRPB
mcode-cluster-1	10181	RBM5	6629	SNRPB2
mcode-cluster-1	10181	RBM5	6632	SNRPD1
mcode-cluster-1	10181	RBM5	6633	SNRPD2
mcode-cluster-1	10181	RBM5	6634	SNRPD3
mcode-cluster-1	10181	RBM5	6635	SNRPE
mcode-cluster-1	10181	RBM5	6636	SNRPF
mcode-cluster-1	10181	RBM5	6637	SNRPG
mcode-cluster-1	10181	RBM5	7307	U2AF1
mcode-cluster-1	10181	RBM5	79869	FLJ12529
mcode-cluster-1	10181	RBM5	8106	PABPN1
mcode-cluster-1	10181	RBM5	8175	SF3A2
mcode-cluster-1	10181	RBM5	8243	SMC1A
mcode-cluster-1	10181	RBM5	83443	SF3B5
mcode-cluster-1	10181	RBM5	84844	PHF5A
mcode-cluster-1	10181	RBM5	8683	SFRS9
mcode-cluster-1	10181	RBM5	9128	PRPF4
mcode-cluster-1	10181	RBM5	9295	SFRS11
mcode-cluster-1	10181	RBM5	9343	EFTUD2
mcode-cluster-1	10181	RBM5	9410	WDR57
mcode-cluster-1	10181	RBM5	9416	DDX23
mcode-cluster-1	10181	RBM5	9785	DHX38
mcode-cluster-1	10181	RBM5	9939	RBM8A
mcode-cluster-1	10189	THOC4	10236	HNRNPR
mcode-cluster-1	10189	THOC4	10250	SRRM1
mcode-cluster-1	10189	THOC4	10262	SF3B4
mcode-cluster-1	10189	THOC4	10291	SF3A1
mcode-cluster-1	10189	THOC4	10421	CD2BP2
mcode-cluster-1	10189	THOC4	10594	PRPF8
mcode-cluster-1	10189	THOC4	10907	TXNL4A
mcode-cluster-1	10189	THOC4	10914	PAPOLA
mcode-cluster-1	10189	THOC4	10921	RNPS1
mcode-cluster-1	10189	THOC4	10946	SF3A3
mcode-cluster-1	10189	THOC4	10949	HNRNPA0
mcode-cluster-1	10189	THOC4	10978	CLP1
mcode-cluster-1	10189	THOC4	10992	SF3B2
mcode-cluster-1	10189	THOC4	11051	NUDT21
mcode-cluster-1	10189	THOC4	11100	HNRNPUL1
mcode-cluster-1	10189	THOC4	11338	U2AF2
mcode-cluster-1	10189	THOC4	1477	CSTF1
mcode-cluster-1	10189	THOC4	1478	CSTF2
mcode-cluster-1	10189	THOC4	1479	CSTF3
mcode-cluster-1	10189	THOC4	1660	DHX9
mcode-cluster-1	10189	THOC4	1974	EIF4A2
mcode-cluster-1	10189	THOC4	220988	HNRNPA3
mcode-cluster-1	10189	THOC4	22826	DNAJC8
mcode-cluster-1	10189	THOC4	22916	NCBP2
mcode-cluster-1	10189	THOC4	23020	ASCC3L1
mcode-cluster-1	10189	THOC4	23450	SF3B3
mcode-cluster-1	10189	THOC4	23451	SF3B1
mcode-cluster-1	10189	THOC4	24148	PRPF6
mcode-cluster-1	10189	THOC4	2521	FUS
mcode-cluster-1	10189	THOC4	27316	RBMX
mcode-cluster-1	10189	THOC4	2962	GTF2F1
mcode-cluster-1	10189	THOC4	2963	GTF2F2
mcode-cluster-1	10189	THOC4	29894	CPSF1
mcode-cluster-1	10189	THOC4	3178	HNRNPA1
mcode-cluster-1	10189	THOC4	3181	HNRNPA2B1
mcode-cluster-1	10189	THOC4	3183	HNRNPC
mcode-cluster-1	10189	THOC4	3184	HNRNPD
mcode-cluster-1	10189	THOC4	3185	HNRNPF
mcode-cluster-1	10189	THOC4	3187	HNRNPH1
mcode-cluster-1	10189	THOC4	3188	HNRNPH2
mcode-cluster-1	10189	THOC4	3190	HNRNPK
mcode-cluster-1	10189	THOC4	3191	HNRNPL
mcode-cluster-1	10189	THOC4	3192	HNRNPU
mcode-cluster-1	10189	THOC4	4116	MAGOH
mcode-cluster-1	10189	THOC4	4670	HNRNPM
mcode-cluster-1	10189	THOC4	4686	NCBP1
mcode-cluster-1	10189	THOC4	4799	NFX1
mcode-cluster-1	10189	THOC4	4809	NHP2L1
mcode-cluster-1	10189	THOC4	4904	YBX1
mcode-cluster-1	10189	THOC4	5093	PCBP1
mcode-cluster-1	10189	THOC4	5094	PCBP2
mcode-cluster-1	10189	THOC4	51362	CDC40
mcode-cluster-1	10189	THOC4	51585	PCF11
mcode-cluster-1	10189	THOC4	51639	SF3B14
mcode-cluster-1	10189	THOC4	51692	CPSF3
mcode-cluster-1	10189	THOC4	53981	CPSF2
mcode-cluster-1	10189	THOC4	5430	POLR2A
mcode-cluster-1	10189	THOC4	5431	POLR2B
mcode-cluster-1	10189	THOC4	5432	POLR2C
mcode-cluster-1	10189	THOC4	5433	POLR2D
mcode-cluster-1	10189	THOC4	5434	POLR2E
mcode-cluster-1	10189	THOC4	5435	POLR2F
mcode-cluster-1	10189	THOC4	5436	POLR2G
mcode-cluster-1	10189	THOC4	5437	POLR2H
mcode-cluster-1	10189	THOC4	5438	POLR2I
mcode-cluster-1	10189	THOC4	5439	POLR2J
mcode-cluster-1	10189	THOC4	5440	POLR2K
mcode-cluster-1	10189	THOC4	5441	POLR2L
mcode-cluster-1	10189	THOC4	55749	CCAR1
mcode-cluster-1	10189	THOC4	5725	PTBP1
mcode-cluster-1	10189	THOC4	57794	SF4
mcode-cluster-1	10189	THOC4	57819	LSM2
mcode-cluster-1	10189	THOC4	6426	SFRS1
mcode-cluster-1	10189	THOC4	6427	SFRS2
mcode-cluster-1	10189	THOC4	6428	SFRS3
mcode-cluster-1	10189	THOC4	6429	SFRS4
mcode-cluster-1	10189	THOC4	6430	SFRS5
mcode-cluster-1	10189	THOC4	6431	SFRS6
mcode-cluster-1	10189	THOC4	6432	SFRS7
mcode-cluster-1	10189	THOC4	65109	UPF3B
mcode-cluster-1	10189	THOC4	6625	SNRP70
mcode-cluster-1	10189	THOC4	6626	SNRPA
mcode-cluster-1	10189	THOC4	6627	SNRPA1
mcode-cluster-1	10189	THOC4	6628	SNRPB
mcode-cluster-1	10189	THOC4	6629	SNRPB2
mcode-cluster-1	10189	THOC4	6632	SNRPD1
mcode-cluster-1	10189	THOC4	6633	SNRPD2
mcode-cluster-1	10189	THOC4	6634	SNRPD3
mcode-cluster-1	10189	THOC4	6635	SNRPE
mcode-cluster-1	10189	THOC4	6636	SNRPF
mcode-cluster-1	10189	THOC4	6637	SNRPG
mcode-cluster-1	10189	THOC4	7307	U2AF1
mcode-cluster-1	10189	THOC4	79869	FLJ12529
mcode-cluster-1	10189	THOC4	8106	PABPN1
mcode-cluster-1	10189	THOC4	8175	SF3A2
mcode-cluster-1	10189	THOC4	8243	SMC1A
mcode-cluster-1	10189	THOC4	83443	SF3B5
mcode-cluster-1	10189	THOC4	84844	PHF5A
mcode-cluster-1	10189	THOC4	8683	SFRS9
mcode-cluster-1	10189	THOC4	9128	PRPF4
mcode-cluster-1	10189	THOC4	9295	SFRS11
mcode-cluster-1	10189	THOC4	9343	EFTUD2
mcode-cluster-1	10189	THOC4	9410	WDR57
mcode-cluster-1	10189	THOC4	9416	DDX23
mcode-cluster-1	10189	THOC4	9785	DHX38
mcode-cluster-1	10189	THOC4	9939	RBM8A
mcode-cluster-1	10236	HNRNPR	10250	SRRM1
mcode-cluster-1	10236	HNRNPR	10262	SF3B4
mcode-cluster-1	10236	HNRNPR	10291	SF3A1
mcode-cluster-1	10236	HNRNPR	10421	CD2BP2
mcode-cluster-1	10236	HNRNPR	10594	PRPF8
mcode-cluster-1	10236	HNRNPR	10907	TXNL4A
mcode-cluster-1	10236	HNRNPR	10914	PAPOLA
mcode-cluster-1	10236	HNRNPR	10921	RNPS1
mcode-cluster-1	10236	HNRNPR	10946	SF3A3
mcode-cluster-1	10236	HNRNPR	10949	HNRNPA0
mcode-cluster-1	10236	HNRNPR	10978	CLP1
mcode-cluster-1	10236	HNRNPR	10992	SF3B2
mcode-cluster-1	10236	HNRNPR	11051	NUDT21
mcode-cluster-1	10236	HNRNPR	11100	HNRNPUL1
mcode-cluster-1	10236	HNRNPR	11338	U2AF2
mcode-cluster-1	10236	HNRNPR	1477	CSTF1
mcode-cluster-1	10236	HNRNPR	1478	CSTF2
mcode-cluster-1	10236	HNRNPR	1479	CSTF3
mcode-cluster-1	10236	HNRNPR	1660	DHX9
mcode-cluster-1	10236	HNRNPR	220988	HNRNPA3
mcode-cluster-1	10236	HNRNPR	22826	DNAJC8
mcode-cluster-1	10236	HNRNPR	22916	NCBP2
mcode-cluster-1	10236	HNRNPR	23020	ASCC3L1
mcode-cluster-1	10236	HNRNPR	23450	SF3B3
mcode-cluster-1	10236	HNRNPR	23451	SF3B1
mcode-cluster-1	10236	HNRNPR	24148	PRPF6
mcode-cluster-1	10236	HNRNPR	2521	FUS
mcode-cluster-1	10236	HNRNPR	27316	RBMX
mcode-cluster-1	10236	HNRNPR	2962	GTF2F1
mcode-cluster-1	10236	HNRNPR	2963	GTF2F2
mcode-cluster-1	10236	HNRNPR	29894	CPSF1
mcode-cluster-1	10236	HNRNPR	3178	HNRNPA1
mcode-cluster-1	10236	HNRNPR	3181	HNRNPA2B1
mcode-cluster-1	10236	HNRNPR	3183	HNRNPC
mcode-cluster-1	10236	HNRNPR	3184	HNRNPD
mcode-cluster-1	10236	HNRNPR	3185	HNRNPF
mcode-cluster-1	10236	HNRNPR	3187	HNRNPH1
mcode-cluster-1	10236	HNRNPR	3188	HNRNPH2
mcode-cluster-1	10236	HNRNPR	3190	HNRNPK
mcode-cluster-1	10236	HNRNPR	3191	HNRNPL
mcode-cluster-1	10236	HNRNPR	3192	HNRNPU
mcode-cluster-1	10236	HNRNPR	4116	MAGOH
mcode-cluster-1	10236	HNRNPR	4670	HNRNPM
mcode-cluster-1	10236	HNRNPR	4686	NCBP1
mcode-cluster-1	10236	HNRNPR	4799	NFX1
mcode-cluster-1	10236	HNRNPR	4809	NHP2L1
mcode-cluster-1	10236	HNRNPR	4904	YBX1
mcode-cluster-1	10236	HNRNPR	5093	PCBP1
mcode-cluster-1	10236	HNRNPR	5094	PCBP2
mcode-cluster-1	10236	HNRNPR	51362	CDC40
mcode-cluster-1	10236	HNRNPR	51585	PCF11
mcode-cluster-1	10236	HNRNPR	51639	SF3B14
mcode-cluster-1	10236	HNRNPR	51692	CPSF3
mcode-cluster-1	10236	HNRNPR	53981	CPSF2
mcode-cluster-1	10236	HNRNPR	5430	POLR2A
mcode-cluster-1	10236	HNRNPR	5431	POLR2B
mcode-cluster-1	10236	HNRNPR	5432	POLR2C
mcode-cluster-1	10236	HNRNPR	5433	POLR2D
mcode-cluster-1	10236	HNRNPR	5434	POLR2E
mcode-cluster-1	10236	HNRNPR	5435	POLR2F
mcode-cluster-1	10236	HNRNPR	5436	POLR2G
mcode-cluster-1	10236	HNRNPR	5437	POLR2H
mcode-cluster-1	10236	HNRNPR	5438	POLR2I
mcode-cluster-1	10236	HNRNPR	5439	POLR2J
mcode-cluster-1	10236	HNRNPR	5440	POLR2K
mcode-cluster-1	10236	HNRNPR	5441	POLR2L
mcode-cluster-1	10236	HNRNPR	55749	CCAR1
mcode-cluster-1	10236	HNRNPR	5725	PTBP1
mcode-cluster-1	10236	HNRNPR	57794	SF4
mcode-cluster-1	10236	HNRNPR	57819	LSM2
mcode-cluster-1	10236	HNRNPR	6426	SFRS1
mcode-cluster-1	10236	HNRNPR	6427	SFRS2
mcode-cluster-1	10236	HNRNPR	6428	SFRS3
mcode-cluster-1	10236	HNRNPR	6429	SFRS4
mcode-cluster-1	10236	HNRNPR	6430	SFRS5
mcode-cluster-1	10236	HNRNPR	6431	SFRS6
mcode-cluster-1	10236	HNRNPR	6432	SFRS7
mcode-cluster-1	10236	HNRNPR	65109	UPF3B
mcode-cluster-1	10236	HNRNPR	6625	SNRP70
mcode-cluster-1	10236	HNRNPR	6626	SNRPA
mcode-cluster-1	10236	HNRNPR	6627	SNRPA1
mcode-cluster-1	10236	HNRNPR	6628	SNRPB
mcode-cluster-1	10236	HNRNPR	6629	SNRPB2
mcode-cluster-1	10236	HNRNPR	6632	SNRPD1
mcode-cluster-1	10236	HNRNPR	6633	SNRPD2
mcode-cluster-1	10236	HNRNPR	6634	SNRPD3
mcode-cluster-1	10236	HNRNPR	6635	SNRPE
mcode-cluster-1	10236	HNRNPR	6636	SNRPF
mcode-cluster-1	10236	HNRNPR	6637	SNRPG
mcode-cluster-1	10236	HNRNPR	7307	U2AF1
mcode-cluster-1	10236	HNRNPR	79869	FLJ12529
mcode-cluster-1	10236	HNRNPR	8106	PABPN1
mcode-cluster-1	10236	HNRNPR	8175	SF3A2
mcode-cluster-1	10236	HNRNPR	8243	SMC1A
mcode-cluster-1	10236	HNRNPR	83443	SF3B5
mcode-cluster-1	10236	HNRNPR	84844	PHF5A
mcode-cluster-1	10236	HNRNPR	8683	SFRS9
mcode-cluster-1	10236	HNRNPR	9128	PRPF4
mcode-cluster-1	10236	HNRNPR	9295	SFRS11
mcode-cluster-1	10236	HNRNPR	9343	EFTUD2
mcode-cluster-1	10236	HNRNPR	9410	WDR57
mcode-cluster-1	10236	HNRNPR	9416	DDX23
mcode-cluster-1	10236	HNRNPR	9785	DHX38
mcode-cluster-1	10236	HNRNPR	9939	RBM8A
mcode-cluster-1	10250	SRRM1	10262	SF3B4
mcode-cluster-1	10250	SRRM1	10291	SF3A1
mcode-cluster-1	10250	SRRM1	10421	CD2BP2
mcode-cluster-1	10250	SRRM1	10594	PRPF8
mcode-cluster-1	10250	SRRM1	10907	TXNL4A
mcode-cluster-1	10250	SRRM1	10914	PAPOLA
mcode-cluster-1	10250	SRRM1	10921	RNPS1
mcode-cluster-1	10250	SRRM1	10946	SF3A3
mcode-cluster-1	10250	SRRM1	10949	HNRNPA0
mcode-cluster-1	10250	SRRM1	10978	CLP1
mcode-cluster-1	10250	SRRM1	10992	SF3B2
mcode-cluster-1	10250	SRRM1	11051	NUDT21
mcode-cluster-1	10250	SRRM1	11100	HNRNPUL1
mcode-cluster-1	10250	SRRM1	11338	U2AF2
mcode-cluster-1	10250	SRRM1	1477	CSTF1
mcode-cluster-1	10250	SRRM1	1478	CSTF2
mcode-cluster-1	10250	SRRM1	1479	CSTF3
mcode-cluster-1	10250	SRRM1	1660	DHX9
mcode-cluster-1	10250	SRRM1	1974	EIF4A2
mcode-cluster-1	10250	SRRM1	220988	HNRNPA3
mcode-cluster-1	10250	SRRM1	22826	DNAJC8
mcode-cluster-1	10250	SRRM1	22916	NCBP2
mcode-cluster-1	10250	SRRM1	23020	ASCC3L1
mcode-cluster-1	10250	SRRM1	23450	SF3B3
mcode-cluster-1	10250	SRRM1	23451	SF3B1
mcode-cluster-1	10250	SRRM1	24148	PRPF6
mcode-cluster-1	10250	SRRM1	2521	FUS
mcode-cluster-1	10250	SRRM1	27316	RBMX
mcode-cluster-1	10250	SRRM1	2962	GTF2F1
mcode-cluster-1	10250	SRRM1	2963	GTF2F2
mcode-cluster-1	10250	SRRM1	29894	CPSF1
mcode-cluster-1	10250	SRRM1	3178	HNRNPA1
mcode-cluster-1	10250	SRRM1	3181	HNRNPA2B1
mcode-cluster-1	10250	SRRM1	3183	HNRNPC
mcode-cluster-1	10250	SRRM1	3184	HNRNPD
mcode-cluster-1	10250	SRRM1	3185	HNRNPF
mcode-cluster-1	10250	SRRM1	3187	HNRNPH1
mcode-cluster-1	10250	SRRM1	3188	HNRNPH2
mcode-cluster-1	10250	SRRM1	3190	HNRNPK
mcode-cluster-1	10250	SRRM1	3191	HNRNPL
mcode-cluster-1	10250	SRRM1	3192	HNRNPU
mcode-cluster-1	10250	SRRM1	4116	MAGOH
mcode-cluster-1	10250	SRRM1	4670	HNRNPM
mcode-cluster-1	10250	SRRM1	4686	NCBP1
mcode-cluster-1	10250	SRRM1	4799	NFX1
mcode-cluster-1	10250	SRRM1	4809	NHP2L1
mcode-cluster-1	10250	SRRM1	4904	YBX1
mcode-cluster-1	10250	SRRM1	5093	PCBP1
mcode-cluster-1	10250	SRRM1	5094	PCBP2
mcode-cluster-1	10250	SRRM1	51362	CDC40
mcode-cluster-1	10250	SRRM1	51585	PCF11
mcode-cluster-1	10250	SRRM1	51639	SF3B14
mcode-cluster-1	10250	SRRM1	51692	CPSF3
mcode-cluster-1	10250	SRRM1	53981	CPSF2
mcode-cluster-1	10250	SRRM1	5430	POLR2A
mcode-cluster-1	10250	SRRM1	5431	POLR2B
mcode-cluster-1	10250	SRRM1	5432	POLR2C
mcode-cluster-1	10250	SRRM1	5433	POLR2D
mcode-cluster-1	10250	SRRM1	5434	POLR2E
mcode-cluster-1	10250	SRRM1	5435	POLR2F
mcode-cluster-1	10250	SRRM1	5436	POLR2G
mcode-cluster-1	10250	SRRM1	5437	POLR2H
mcode-cluster-1	10250	SRRM1	5438	POLR2I
mcode-cluster-1	10250	SRRM1	5439	POLR2J
mcode-cluster-1	10250	SRRM1	5440	POLR2K
mcode-cluster-1	10250	SRRM1	5441	POLR2L
mcode-cluster-1	10250	SRRM1	55749	CCAR1
mcode-cluster-1	10250	SRRM1	5725	PTBP1
mcode-cluster-1	10250	SRRM1	57794	SF4
mcode-cluster-1	10250	SRRM1	57819	LSM2
mcode-cluster-1	10250	SRRM1	6426	SFRS1
mcode-cluster-1	10250	SRRM1	6427	SFRS2
mcode-cluster-1	10250	SRRM1	6428	SFRS3
mcode-cluster-1	10250	SRRM1	6429	SFRS4
mcode-cluster-1	10250	SRRM1	6430	SFRS5
mcode-cluster-1	10250	SRRM1	6431	SFRS6
mcode-cluster-1	10250	SRRM1	6432	SFRS7
mcode-cluster-1	10250	SRRM1	65109	UPF3B
mcode-cluster-1	10250	SRRM1	6625	SNRP70
mcode-cluster-1	10250	SRRM1	6626	SNRPA
mcode-cluster-1	10250	SRRM1	6627	SNRPA1
mcode-cluster-1	10250	SRRM1	6628	SNRPB
mcode-cluster-1	10250	SRRM1	6629	SNRPB2
mcode-cluster-1	10250	SRRM1	6632	SNRPD1
mcode-cluster-1	10250	SRRM1	6633	SNRPD2
mcode-cluster-1	10250	SRRM1	6634	SNRPD3
mcode-cluster-1	10250	SRRM1	6635	SNRPE
mcode-cluster-1	10250	SRRM1	6636	SNRPF
mcode-cluster-1	10250	SRRM1	6637	SNRPG
mcode-cluster-1	10250	SRRM1	7307	U2AF1
mcode-cluster-1	10250	SRRM1	79869	FLJ12529
mcode-cluster-1	10250	SRRM1	8106	PABPN1
mcode-cluster-1	10250	SRRM1	8175	SF3A2
mcode-cluster-1	10250	SRRM1	8243	SMC1A
mcode-cluster-1	10250	SRRM1	83443	SF3B5
mcode-cluster-1	10250	SRRM1	84844	PHF5A
mcode-cluster-1	10250	SRRM1	8683	SFRS9
mcode-cluster-1	10250	SRRM1	9128	PRPF4
mcode-cluster-1	10250	SRRM1	9295	SFRS11
mcode-cluster-1	10250	SRRM1	9343	EFTUD2
mcode-cluster-1	10250	SRRM1	9410	WDR57
mcode-cluster-1	10250	SRRM1	9416	DDX23
mcode-cluster-1	10250	SRRM1	9785	DHX38
mcode-cluster-1	10250	SRRM1	9939	RBM8A
mcode-cluster-1	10262	SF3B4	10291	SF3A1
mcode-cluster-1	10262	SF3B4	10421	CD2BP2
mcode-cluster-1	10262	SF3B4	10594	PRPF8
mcode-cluster-1	10262	SF3B4	10907	TXNL4A
mcode-cluster-1	10262	SF3B4	10914	PAPOLA
mcode-cluster-1	10262	SF3B4	10921	RNPS1
mcode-cluster-1	10262	SF3B4	10946	SF3A3
mcode-cluster-1	10262	SF3B4	10949	HNRNPA0
mcode-cluster-1	10262	SF3B4	10978	CLP1
mcode-cluster-1	10262	SF3B4	10992	SF3B2
mcode-cluster-1	10262	SF3B4	11051	NUDT21
mcode-cluster-1	10262	SF3B4	11100	HNRNPUL1
mcode-cluster-1	10262	SF3B4	11338	U2AF2
mcode-cluster-1	10262	SF3B4	1477	CSTF1
mcode-cluster-1	10262	SF3B4	1478	CSTF2
mcode-cluster-1	10262	SF3B4	1479	CSTF3
mcode-cluster-1	10262	SF3B4	1660	DHX9
mcode-cluster-1	10262	SF3B4	220988	HNRNPA3
mcode-cluster-1	10262	SF3B4	22826	DNAJC8
mcode-cluster-1	10262	SF3B4	22916	NCBP2
mcode-cluster-1	10262	SF3B4	23020	ASCC3L1
mcode-cluster-1	10262	SF3B4	23450	SF3B3
mcode-cluster-1	10262	SF3B4	23451	SF3B1
mcode-cluster-1	10262	SF3B4	24148	PRPF6
mcode-cluster-1	10262	SF3B4	2521	FUS
mcode-cluster-1	10262	SF3B4	27316	RBMX
mcode-cluster-1	10262	SF3B4	2962	GTF2F1
mcode-cluster-1	10262	SF3B4	2963	GTF2F2
mcode-cluster-1	10262	SF3B4	29894	CPSF1
mcode-cluster-1	10262	SF3B4	3178	HNRNPA1
mcode-cluster-1	10262	SF3B4	3181	HNRNPA2B1
mcode-cluster-1	10262	SF3B4	3183	HNRNPC
mcode-cluster-1	10262	SF3B4	3184	HNRNPD
mcode-cluster-1	10262	SF3B4	3185	HNRNPF
mcode-cluster-1	10262	SF3B4	3187	HNRNPH1
mcode-cluster-1	10262	SF3B4	3188	HNRNPH2
mcode-cluster-1	10262	SF3B4	3190	HNRNPK
mcode-cluster-1	10262	SF3B4	3191	HNRNPL
mcode-cluster-1	10262	SF3B4	3192	HNRNPU
mcode-cluster-1	10262	SF3B4	4116	MAGOH
mcode-cluster-1	10262	SF3B4	4670	HNRNPM
mcode-cluster-1	10262	SF3B4	4686	NCBP1
mcode-cluster-1	10262	SF3B4	4799	NFX1
mcode-cluster-1	10262	SF3B4	4809	NHP2L1
mcode-cluster-1	10262	SF3B4	4904	YBX1
mcode-cluster-1	10262	SF3B4	5093	PCBP1
mcode-cluster-1	10262	SF3B4	5094	PCBP2
mcode-cluster-1	10262	SF3B4	51362	CDC40
mcode-cluster-1	10262	SF3B4	51585	PCF11
mcode-cluster-1	10262	SF3B4	51639	SF3B14
mcode-cluster-1	10262	SF3B4	51692	CPSF3
mcode-cluster-1	10262	SF3B4	53981	CPSF2
mcode-cluster-1	10262	SF3B4	5430	POLR2A
mcode-cluster-1	10262	SF3B4	5431	POLR2B
mcode-cluster-1	10262	SF3B4	5432	POLR2C
mcode-cluster-1	10262	SF3B4	5433	POLR2D
mcode-cluster-1	10262	SF3B4	5434	POLR2E
mcode-cluster-1	10262	SF3B4	5435	POLR2F
mcode-cluster-1	10262	SF3B4	5436	POLR2G
mcode-cluster-1	10262	SF3B4	5437	POLR2H
mcode-cluster-1	10262	SF3B4	5438	POLR2I
mcode-cluster-1	10262	SF3B4	5439	POLR2J
mcode-cluster-1	10262	SF3B4	5440	POLR2K
mcode-cluster-1	10262	SF3B4	5441	POLR2L
mcode-cluster-1	10262	SF3B4	55749	CCAR1
mcode-cluster-1	10262	SF3B4	5725	PTBP1
mcode-cluster-1	10262	SF3B4	57794	SF4
mcode-cluster-1	10262	SF3B4	57819	LSM2
mcode-cluster-1	10262	SF3B4	6426	SFRS1
mcode-cluster-1	10262	SF3B4	6427	SFRS2
mcode-cluster-1	10262	SF3B4	6428	SFRS3
mcode-cluster-1	10262	SF3B4	6429	SFRS4
mcode-cluster-1	10262	SF3B4	6430	SFRS5
mcode-cluster-1	10262	SF3B4	6431	SFRS6
mcode-cluster-1	10262	SF3B4	6432	SFRS7
mcode-cluster-1	10262	SF3B4	65109	UPF3B
mcode-cluster-1	10262	SF3B4	6625	SNRP70
mcode-cluster-1	10262	SF3B4	6626	SNRPA
mcode-cluster-1	10262	SF3B4	6627	SNRPA1
mcode-cluster-1	10262	SF3B4	6628	SNRPB
mcode-cluster-1	10262	SF3B4	6629	SNRPB2
mcode-cluster-1	10262	SF3B4	6632	SNRPD1
mcode-cluster-1	10262	SF3B4	6633	SNRPD2
mcode-cluster-1	10262	SF3B4	6634	SNRPD3
mcode-cluster-1	10262	SF3B4	6635	SNRPE
mcode-cluster-1	10262	SF3B4	6636	SNRPF
mcode-cluster-1	10262	SF3B4	6637	SNRPG
mcode-cluster-1	10262	SF3B4	7307	U2AF1
mcode-cluster-1	10262	SF3B4	79869	FLJ12529
mcode-cluster-1	10262	SF3B4	8106	PABPN1
mcode-cluster-1	10262	SF3B4	8175	SF3A2
mcode-cluster-1	10262	SF3B4	8243	SMC1A
mcode-cluster-1	10262	SF3B4	83443	SF3B5
mcode-cluster-1	10262	SF3B4	84844	PHF5A
mcode-cluster-1	10262	SF3B4	8683	SFRS9
mcode-cluster-1	10262	SF3B4	9128	PRPF4
mcode-cluster-1	10262	SF3B4	9295	SFRS11
mcode-cluster-1	10262	SF3B4	9343	EFTUD2
mcode-cluster-1	10262	SF3B4	9410	WDR57
mcode-cluster-1	10262	SF3B4	9416	DDX23
mcode-cluster-1	10262	SF3B4	9785	DHX38
mcode-cluster-1	10262	SF3B4	9939	RBM8A
mcode-cluster-1	10291	SF3A1	10421	CD2BP2
mcode-cluster-1	10291	SF3A1	10594	PRPF8
mcode-cluster-1	10291	SF3A1	10907	TXNL4A
mcode-cluster-1	10291	SF3A1	10914	PAPOLA
mcode-cluster-1	10291	SF3A1	10921	RNPS1
mcode-cluster-1	10291	SF3A1	10946	SF3A3
mcode-cluster-1	10291	SF3A1	10949	HNRNPA0
mcode-cluster-1	10291	SF3A1	10978	CLP1
mcode-cluster-1	10291	SF3A1	10992	SF3B2
mcode-cluster-1	10291	SF3A1	11051	NUDT21
mcode-cluster-1	10291	SF3A1	11100	HNRNPUL1
mcode-cluster-1	10291	SF3A1	11338	U2AF2
mcode-cluster-1	10291	SF3A1	1477	CSTF1
mcode-cluster-1	10291	SF3A1	1478	CSTF2
mcode-cluster-1	10291	SF3A1	1479	CSTF3
mcode-cluster-1	10291	SF3A1	1660	DHX9
mcode-cluster-1	10291	SF3A1	220988	HNRNPA3
mcode-cluster-1	10291	SF3A1	22826	DNAJC8
mcode-cluster-1	10291	SF3A1	22916	NCBP2
mcode-cluster-1	10291	SF3A1	23020	ASCC3L1
mcode-cluster-1	10291	SF3A1	23450	SF3B3
mcode-cluster-1	10291	SF3A1	23451	SF3B1
mcode-cluster-1	10291	SF3A1	24148	PRPF6
mcode-cluster-1	10291	SF3A1	2521	FUS
mcode-cluster-1	10291	SF3A1	27316	RBMX
mcode-cluster-1	10291	SF3A1	2962	GTF2F1
mcode-cluster-1	10291	SF3A1	2963	GTF2F2
mcode-cluster-1	10291	SF3A1	29894	CPSF1
mcode-cluster-1	10291	SF3A1	3178	HNRNPA1
mcode-cluster-1	10291	SF3A1	3181	HNRNPA2B1
mcode-cluster-1	10291	SF3A1	3183	HNRNPC
mcode-cluster-1	10291	SF3A1	3184	HNRNPD
mcode-cluster-1	10291	SF3A1	3185	HNRNPF
mcode-cluster-1	10291	SF3A1	3187	HNRNPH1
mcode-cluster-1	10291	SF3A1	3188	HNRNPH2
mcode-cluster-1	10291	SF3A1	3190	HNRNPK
mcode-cluster-1	10291	SF3A1	3191	HNRNPL
mcode-cluster-1	10291	SF3A1	3192	HNRNPU
mcode-cluster-1	10291	SF3A1	4116	MAGOH
mcode-cluster-1	10291	SF3A1	4670	HNRNPM
mcode-cluster-1	10291	SF3A1	4686	NCBP1
mcode-cluster-1	10291	SF3A1	4799	NFX1
mcode-cluster-1	10291	SF3A1	4809	NHP2L1
mcode-cluster-1	10291	SF3A1	4904	YBX1
mcode-cluster-1	10291	SF3A1	5093	PCBP1
mcode-cluster-1	10291	SF3A1	5094	PCBP2
mcode-cluster-1	10291	SF3A1	51362	CDC40
mcode-cluster-1	10291	SF3A1	51585	PCF11
mcode-cluster-1	10291	SF3A1	51639	SF3B14
mcode-cluster-1	10291	SF3A1	51692	CPSF3
mcode-cluster-1	10291	SF3A1	53981	CPSF2
mcode-cluster-1	10291	SF3A1	5430	POLR2A
mcode-cluster-1	10291	SF3A1	5431	POLR2B
mcode-cluster-1	10291	SF3A1	5432	POLR2C
mcode-cluster-1	10291	SF3A1	5433	POLR2D
mcode-cluster-1	10291	SF3A1	5434	POLR2E
mcode-cluster-1	10291	SF3A1	5435	POLR2F
mcode-cluster-1	10291	SF3A1	5436	POLR2G
mcode-cluster-1	10291	SF3A1	5437	POLR2H
mcode-cluster-1	10291	SF3A1	5438	POLR2I
mcode-cluster-1	10291	SF3A1	5439	POLR2J
mcode-cluster-1	10291	SF3A1	5440	POLR2K
mcode-cluster-1	10291	SF3A1	5441	POLR2L
mcode-cluster-1	10291	SF3A1	55749	CCAR1
mcode-cluster-1	10291	SF3A1	5725	PTBP1
mcode-cluster-1	10291	SF3A1	57794	SF4
mcode-cluster-1	10291	SF3A1	57819	LSM2
mcode-cluster-1	10291	SF3A1	6426	SFRS1
mcode-cluster-1	10291	SF3A1	6427	SFRS2
mcode-cluster-1	10291	SF3A1	6428	SFRS3
mcode-cluster-1	10291	SF3A1	6429	SFRS4
mcode-cluster-1	10291	SF3A1	6430	SFRS5
mcode-cluster-1	10291	SF3A1	6431	SFRS6
mcode-cluster-1	10291	SF3A1	6432	SFRS7
mcode-cluster-1	10291	SF3A1	65109	UPF3B
mcode-cluster-1	10291	SF3A1	6625	SNRP70
mcode-cluster-1	10291	SF3A1	6626	SNRPA
mcode-cluster-1	10291	SF3A1	6627	SNRPA1
mcode-cluster-1	10291	SF3A1	6628	SNRPB
mcode-cluster-1	10291	SF3A1	6629	SNRPB2
mcode-cluster-1	10291	SF3A1	6632	SNRPD1
mcode-cluster-1	10291	SF3A1	6633	SNRPD2
mcode-cluster-1	10291	SF3A1	6634	SNRPD3
mcode-cluster-1	10291	SF3A1	6635	SNRPE
mcode-cluster-1	10291	SF3A1	6636	SNRPF
mcode-cluster-1	10291	SF3A1	6637	SNRPG
mcode-cluster-1	10291	SF3A1	7307	U2AF1
mcode-cluster-1	10291	SF3A1	79869	FLJ12529
mcode-cluster-1	10291	SF3A1	8106	PABPN1
mcode-cluster-1	10291	SF3A1	8175	SF3A2
mcode-cluster-1	10291	SF3A1	8243	SMC1A
mcode-cluster-1	10291	SF3A1	83443	SF3B5
mcode-cluster-1	10291	SF3A1	84844	PHF5A
mcode-cluster-1	10291	SF3A1	8683	SFRS9
mcode-cluster-1	10291	SF3A1	9128	PRPF4
mcode-cluster-1	10291	SF3A1	9295	SFRS11
mcode-cluster-1	10291	SF3A1	9343	EFTUD2
mcode-cluster-1	10291	SF3A1	9410	WDR57
mcode-cluster-1	10291	SF3A1	9416	DDX23
mcode-cluster-1	10291	SF3A1	9785	DHX38
mcode-cluster-1	10291	SF3A1	9939	RBM8A
mcode-cluster-1	10421	CD2BP2	10594	PRPF8
mcode-cluster-1	10421	CD2BP2	10907	TXNL4A
mcode-cluster-1	10421	CD2BP2	10914	PAPOLA
mcode-cluster-1	10421	CD2BP2	10921	RNPS1
mcode-cluster-1	10421	CD2BP2	10946	SF3A3
mcode-cluster-1	10421	CD2BP2	10949	HNRNPA0
mcode-cluster-1	10421	CD2BP2	10978	CLP1
mcode-cluster-1	10421	CD2BP2	10992	SF3B2
mcode-cluster-1	10421	CD2BP2	11051	NUDT21
mcode-cluster-1	10421	CD2BP2	11100	HNRNPUL1
mcode-cluster-1	10421	CD2BP2	11338	U2AF2
mcode-cluster-1	10421	CD2BP2	1477	CSTF1
mcode-cluster-1	10421	CD2BP2	1478	CSTF2
mcode-cluster-1	10421	CD2BP2	1479	CSTF3
mcode-cluster-1	10421	CD2BP2	1660	DHX9
mcode-cluster-1	10421	CD2BP2	220988	HNRNPA3
mcode-cluster-1	10421	CD2BP2	22826	DNAJC8
mcode-cluster-1	10421	CD2BP2	22916	NCBP2
mcode-cluster-1	10421	CD2BP2	23020	ASCC3L1
mcode-cluster-1	10421	CD2BP2	23450	SF3B3
mcode-cluster-1	10421	CD2BP2	23451	SF3B1
mcode-cluster-1	10421	CD2BP2	24148	PRPF6
mcode-cluster-1	10421	CD2BP2	2521	FUS
mcode-cluster-1	10421	CD2BP2	27316	RBMX
mcode-cluster-1	10421	CD2BP2	2962	GTF2F1
mcode-cluster-1	10421	CD2BP2	2963	GTF2F2
mcode-cluster-1	10421	CD2BP2	29894	CPSF1
mcode-cluster-1	10421	CD2BP2	3178	HNRNPA1
mcode-cluster-1	10421	CD2BP2	3181	HNRNPA2B1
mcode-cluster-1	10421	CD2BP2	3183	HNRNPC
mcode-cluster-1	10421	CD2BP2	3184	HNRNPD
mcode-cluster-1	10421	CD2BP2	3185	HNRNPF
mcode-cluster-1	10421	CD2BP2	3187	HNRNPH1
mcode-cluster-1	10421	CD2BP2	3188	HNRNPH2
mcode-cluster-1	10421	CD2BP2	3190	HNRNPK
mcode-cluster-1	10421	CD2BP2	3191	HNRNPL
mcode-cluster-1	10421	CD2BP2	3192	HNRNPU
mcode-cluster-1	10421	CD2BP2	4116	MAGOH
mcode-cluster-1	10421	CD2BP2	4670	HNRNPM
mcode-cluster-1	10421	CD2BP2	4686	NCBP1
mcode-cluster-1	10421	CD2BP2	4799	NFX1
mcode-cluster-1	10421	CD2BP2	4809	NHP2L1
mcode-cluster-1	10421	CD2BP2	4904	YBX1
mcode-cluster-1	10421	CD2BP2	5093	PCBP1
mcode-cluster-1	10421	CD2BP2	5094	PCBP2
mcode-cluster-1	10421	CD2BP2	51362	CDC40
mcode-cluster-1	10421	CD2BP2	51585	PCF11
mcode-cluster-1	10421	CD2BP2	51639	SF3B14
mcode-cluster-1	10421	CD2BP2	51692	CPSF3
mcode-cluster-1	10421	CD2BP2	53981	CPSF2
mcode-cluster-1	10421	CD2BP2	5430	POLR2A
mcode-cluster-1	10421	CD2BP2	5431	POLR2B
mcode-cluster-1	10421	CD2BP2	5432	POLR2C
mcode-cluster-1	10421	CD2BP2	5433	POLR2D
mcode-cluster-1	10421	CD2BP2	5434	POLR2E
mcode-cluster-1	10421	CD2BP2	5435	POLR2F
mcode-cluster-1	10421	CD2BP2	5436	POLR2G
mcode-cluster-1	10421	CD2BP2	5437	POLR2H
mcode-cluster-1	10421	CD2BP2	5438	POLR2I
mcode-cluster-1	10421	CD2BP2	5439	POLR2J
mcode-cluster-1	10421	CD2BP2	5440	POLR2K
mcode-cluster-1	10421	CD2BP2	5441	POLR2L
mcode-cluster-1	10421	CD2BP2	55749	CCAR1
mcode-cluster-1	10421	CD2BP2	5725	PTBP1
mcode-cluster-1	10421	CD2BP2	57794	SF4
mcode-cluster-1	10421	CD2BP2	57819	LSM2
mcode-cluster-1	10421	CD2BP2	6426	SFRS1
mcode-cluster-1	10421	CD2BP2	6427	SFRS2
mcode-cluster-1	10421	CD2BP2	6428	SFRS3
mcode-cluster-1	10421	CD2BP2	6429	SFRS4
mcode-cluster-1	10421	CD2BP2	6430	SFRS5
mcode-cluster-1	10421	CD2BP2	6431	SFRS6
mcode-cluster-1	10421	CD2BP2	6432	SFRS7
mcode-cluster-1	10421	CD2BP2	65109	UPF3B
mcode-cluster-1	10421	CD2BP2	6625	SNRP70
mcode-cluster-1	10421	CD2BP2	6626	SNRPA
mcode-cluster-1	10421	CD2BP2	6627	SNRPA1
mcode-cluster-1	10421	CD2BP2	6628	SNRPB
mcode-cluster-1	10421	CD2BP2	6629	SNRPB2
mcode-cluster-1	10421	CD2BP2	6632	SNRPD1
mcode-cluster-1	10421	CD2BP2	6633	SNRPD2
mcode-cluster-1	10421	CD2BP2	6634	SNRPD3
mcode-cluster-1	10421	CD2BP2	6635	SNRPE
mcode-cluster-1	10421	CD2BP2	6636	SNRPF
mcode-cluster-1	10421	CD2BP2	6637	SNRPG
mcode-cluster-1	10421	CD2BP2	7307	U2AF1
mcode-cluster-1	10421	CD2BP2	79869	FLJ12529
mcode-cluster-1	10421	CD2BP2	8106	PABPN1
mcode-cluster-1	10421	CD2BP2	8175	SF3A2
mcode-cluster-1	10421	CD2BP2	8243	SMC1A
mcode-cluster-1	10421	CD2BP2	83443	SF3B5
mcode-cluster-1	10421	CD2BP2	84844	PHF5A
mcode-cluster-1	10421	CD2BP2	8683	SFRS9
mcode-cluster-1	10421	CD2BP2	9128	PRPF4
mcode-cluster-1	10421	CD2BP2	9295	SFRS11
mcode-cluster-1	10421	CD2BP2	9343	EFTUD2
mcode-cluster-1	10421	CD2BP2	9410	WDR57
mcode-cluster-1	10421	CD2BP2	9416	DDX23
mcode-cluster-1	10421	CD2BP2	9785	DHX38
mcode-cluster-1	10421	CD2BP2	9939	RBM8A
mcode-cluster-1	10594	PRPF8	10907	TXNL4A
mcode-cluster-1	10594	PRPF8	10914	PAPOLA
mcode-cluster-1	10594	PRPF8	10921	RNPS1
mcode-cluster-1	10594	PRPF8	10946	SF3A3
mcode-cluster-1	10594	PRPF8	10949	HNRNPA0
mcode-cluster-1	10594	PRPF8	10978	CLP1
mcode-cluster-1	10594	PRPF8	10992	SF3B2
mcode-cluster-1	10594	PRPF8	11051	NUDT21
mcode-cluster-1	10594	PRPF8	11100	HNRNPUL1
mcode-cluster-1	10594	PRPF8	11338	U2AF2
mcode-cluster-1	10594	PRPF8	1477	CSTF1
mcode-cluster-1	10594	PRPF8	1478	CSTF2
mcode-cluster-1	10594	PRPF8	1479	CSTF3
mcode-cluster-1	10594	PRPF8	1660	DHX9
mcode-cluster-1	10594	PRPF8	220988	HNRNPA3
mcode-cluster-1	10594	PRPF8	22826	DNAJC8
mcode-cluster-1	10594	PRPF8	22916	NCBP2
mcode-cluster-1	10594	PRPF8	23020	ASCC3L1
mcode-cluster-1	10594	PRPF8	23450	SF3B3
mcode-cluster-1	10594	PRPF8	23451	SF3B1
mcode-cluster-1	10594	PRPF8	24148	PRPF6
mcode-cluster-1	10594	PRPF8	2521	FUS
mcode-cluster-1	10594	PRPF8	27316	RBMX
mcode-cluster-1	10594	PRPF8	2962	GTF2F1
mcode-cluster-1	10594	PRPF8	2963	GTF2F2
mcode-cluster-1	10594	PRPF8	29894	CPSF1
mcode-cluster-1	10594	PRPF8	3178	HNRNPA1
mcode-cluster-1	10594	PRPF8	3181	HNRNPA2B1
mcode-cluster-1	10594	PRPF8	3183	HNRNPC
mcode-cluster-1	10594	PRPF8	3184	HNRNPD
mcode-cluster-1	10594	PRPF8	3185	HNRNPF
mcode-cluster-1	10594	PRPF8	3187	HNRNPH1
mcode-cluster-1	10594	PRPF8	3188	HNRNPH2
mcode-cluster-1	10594	PRPF8	3190	HNRNPK
mcode-cluster-1	10594	PRPF8	3191	HNRNPL
mcode-cluster-1	10594	PRPF8	3192	HNRNPU
mcode-cluster-1	10594	PRPF8	4116	MAGOH
mcode-cluster-1	10594	PRPF8	4670	HNRNPM
mcode-cluster-1	10594	PRPF8	4686	NCBP1
mcode-cluster-1	10594	PRPF8	4799	NFX1
mcode-cluster-1	10594	PRPF8	4809	NHP2L1
mcode-cluster-1	10594	PRPF8	4904	YBX1
mcode-cluster-1	10594	PRPF8	5093	PCBP1
mcode-cluster-1	10594	PRPF8	5094	PCBP2
mcode-cluster-1	10594	PRPF8	51362	CDC40
mcode-cluster-1	10594	PRPF8	51585	PCF11
mcode-cluster-1	10594	PRPF8	51639	SF3B14
mcode-cluster-1	10594	PRPF8	51692	CPSF3
mcode-cluster-1	10594	PRPF8	53981	CPSF2
mcode-cluster-1	10594	PRPF8	5430	POLR2A
mcode-cluster-1	10594	PRPF8	5431	POLR2B
mcode-cluster-1	10594	PRPF8	5432	POLR2C
mcode-cluster-1	10594	PRPF8	5433	POLR2D
mcode-cluster-1	10594	PRPF8	5434	POLR2E
mcode-cluster-1	10594	PRPF8	5435	POLR2F
mcode-cluster-1	10594	PRPF8	5436	POLR2G
mcode-cluster-1	10594	PRPF8	5437	POLR2H
mcode-cluster-1	10594	PRPF8	5438	POLR2I
mcode-cluster-1	10594	PRPF8	5439	POLR2J
mcode-cluster-1	10594	PRPF8	5440	POLR2K
mcode-cluster-1	10594	PRPF8	5441	POLR2L
mcode-cluster-1	10594	PRPF8	55749	CCAR1
mcode-cluster-1	10594	PRPF8	5725	PTBP1
mcode-cluster-1	10594	PRPF8	57794	SF4
mcode-cluster-1	10594	PRPF8	57819	LSM2
mcode-cluster-1	10594	PRPF8	6426	SFRS1
mcode-cluster-1	10594	PRPF8	6427	SFRS2
mcode-cluster-1	10594	PRPF8	6428	SFRS3
mcode-cluster-1	10594	PRPF8	6429	SFRS4
mcode-cluster-1	10594	PRPF8	6430	SFRS5
mcode-cluster-1	10594	PRPF8	6431	SFRS6
mcode-cluster-1	10594	PRPF8	6432	SFRS7
mcode-cluster-1	10594	PRPF8	65109	UPF3B
mcode-cluster-1	10594	PRPF8	6625	SNRP70
mcode-cluster-1	10594	PRPF8	6626	SNRPA
mcode-cluster-1	10594	PRPF8	6627	SNRPA1
mcode-cluster-1	10594	PRPF8	6628	SNRPB
mcode-cluster-1	10594	PRPF8	6629	SNRPB2
mcode-cluster-1	10594	PRPF8	6632	SNRPD1
mcode-cluster-1	10594	PRPF8	6633	SNRPD2
mcode-cluster-1	10594	PRPF8	6634	SNRPD3
mcode-cluster-1	10594	PRPF8	6635	SNRPE
mcode-cluster-1	10594	PRPF8	6636	SNRPF
mcode-cluster-1	10594	PRPF8	6637	SNRPG
mcode-cluster-1	10594	PRPF8	7307	U2AF1
mcode-cluster-1	10594	PRPF8	79869	FLJ12529
mcode-cluster-1	10594	PRPF8	8106	PABPN1
mcode-cluster-1	10594	PRPF8	8175	SF3A2
mcode-cluster-1	10594	PRPF8	8243	SMC1A
mcode-cluster-1	10594	PRPF8	83443	SF3B5
mcode-cluster-1	10594	PRPF8	84844	PHF5A
mcode-cluster-1	10594	PRPF8	8683	SFRS9
mcode-cluster-1	10594	PRPF8	9128	PRPF4
mcode-cluster-1	10594	PRPF8	9295	SFRS11
mcode-cluster-1	10594	PRPF8	9343	EFTUD2
mcode-cluster-1	10594	PRPF8	9410	WDR57
mcode-cluster-1	10594	PRPF8	9416	DDX23
mcode-cluster-1	10594	PRPF8	9785	DHX38
mcode-cluster-1	10594	PRPF8	9939	RBM8A
mcode-cluster-1	10907	TXNL4A	10914	PAPOLA
mcode-cluster-1	10907	TXNL4A	10921	RNPS1
mcode-cluster-1	10907	TXNL4A	10946	SF3A3
mcode-cluster-1	10907	TXNL4A	10949	HNRNPA0
mcode-cluster-1	10907	TXNL4A	10978	CLP1
mcode-cluster-1	10907	TXNL4A	10992	SF3B2
mcode-cluster-1	10907	TXNL4A	11051	NUDT21
mcode-cluster-1	10907	TXNL4A	11100	HNRNPUL1
mcode-cluster-1	10907	TXNL4A	11338	U2AF2
mcode-cluster-1	10907	TXNL4A	1477	CSTF1
mcode-cluster-1	10907	TXNL4A	1478	CSTF2
mcode-cluster-1	10907	TXNL4A	1479	CSTF3
mcode-cluster-1	10907	TXNL4A	1660	DHX9
mcode-cluster-1	10907	TXNL4A	220988	HNRNPA3
mcode-cluster-1	10907	TXNL4A	22826	DNAJC8
mcode-cluster-1	10907	TXNL4A	22916	NCBP2
mcode-cluster-1	10907	TXNL4A	23020	ASCC3L1
mcode-cluster-1	10907	TXNL4A	23450	SF3B3
mcode-cluster-1	10907	TXNL4A	23451	SF3B1
mcode-cluster-1	10907	TXNL4A	24148	PRPF6
mcode-cluster-1	10907	TXNL4A	2521	FUS
mcode-cluster-1	10907	TXNL4A	27316	RBMX
mcode-cluster-1	10907	TXNL4A	2962	GTF2F1
mcode-cluster-1	10907	TXNL4A	2963	GTF2F2
mcode-cluster-1	10907	TXNL4A	29894	CPSF1
mcode-cluster-1	10907	TXNL4A	3178	HNRNPA1
mcode-cluster-1	10907	TXNL4A	3181	HNRNPA2B1
mcode-cluster-1	10907	TXNL4A	3183	HNRNPC
mcode-cluster-1	10907	TXNL4A	3184	HNRNPD
mcode-cluster-1	10907	TXNL4A	3185	HNRNPF
mcode-cluster-1	10907	TXNL4A	3187	HNRNPH1
mcode-cluster-1	10907	TXNL4A	3188	HNRNPH2
mcode-cluster-1	10907	TXNL4A	3190	HNRNPK
mcode-cluster-1	10907	TXNL4A	3191	HNRNPL
mcode-cluster-1	10907	TXNL4A	3192	HNRNPU
mcode-cluster-1	10907	TXNL4A	4116	MAGOH
mcode-cluster-1	10907	TXNL4A	4670	HNRNPM
mcode-cluster-1	10907	TXNL4A	4686	NCBP1
mcode-cluster-1	10907	TXNL4A	4799	NFX1
mcode-cluster-1	10907	TXNL4A	4809	NHP2L1
mcode-cluster-1	10907	TXNL4A	4904	YBX1
mcode-cluster-1	10907	TXNL4A	5093	PCBP1
mcode-cluster-1	10907	TXNL4A	5094	PCBP2
mcode-cluster-1	10907	TXNL4A	51362	CDC40
mcode-cluster-1	10907	TXNL4A	51585	PCF11
mcode-cluster-1	10907	TXNL4A	51639	SF3B14
mcode-cluster-1	10907	TXNL4A	51692	CPSF3
mcode-cluster-1	10907	TXNL4A	53981	CPSF2
mcode-cluster-1	10907	TXNL4A	5430	POLR2A
mcode-cluster-1	10907	TXNL4A	5431	POLR2B
mcode-cluster-1	10907	TXNL4A	5432	POLR2C
mcode-cluster-1	10907	TXNL4A	5433	POLR2D
mcode-cluster-1	10907	TXNL4A	5434	POLR2E
mcode-cluster-1	10907	TXNL4A	5435	POLR2F
mcode-cluster-1	10907	TXNL4A	5436	POLR2G
mcode-cluster-1	10907	TXNL4A	5437	POLR2H
mcode-cluster-1	10907	TXNL4A	5438	POLR2I
mcode-cluster-1	10907	TXNL4A	5439	POLR2J
mcode-cluster-1	10907	TXNL4A	5440	POLR2K
mcode-cluster-1	10907	TXNL4A	5441	POLR2L
mcode-cluster-1	10907	TXNL4A	55749	CCAR1
mcode-cluster-1	10907	TXNL4A	5725	PTBP1
mcode-cluster-1	10907	TXNL4A	57794	SF4
mcode-cluster-1	10907	TXNL4A	57819	LSM2
mcode-cluster-1	10907	TXNL4A	6426	SFRS1
mcode-cluster-1	10907	TXNL4A	6427	SFRS2
mcode-cluster-1	10907	TXNL4A	6428	SFRS3
mcode-cluster-1	10907	TXNL4A	6429	SFRS4
mcode-cluster-1	10907	TXNL4A	6430	SFRS5
mcode-cluster-1	10907	TXNL4A	6431	SFRS6
mcode-cluster-1	10907	TXNL4A	6432	SFRS7
mcode-cluster-1	10907	TXNL4A	65109	UPF3B
mcode-cluster-1	10907	TXNL4A	6625	SNRP70
mcode-cluster-1	10907	TXNL4A	6626	SNRPA
mcode-cluster-1	10907	TXNL4A	6627	SNRPA1
mcode-cluster-1	10907	TXNL4A	6628	SNRPB
mcode-cluster-1	10907	TXNL4A	6629	SNRPB2
mcode-cluster-1	10907	TXNL4A	6632	SNRPD1
mcode-cluster-1	10907	TXNL4A	6633	SNRPD2
mcode-cluster-1	10907	TXNL4A	6634	SNRPD3
mcode-cluster-1	10907	TXNL4A	6635	SNRPE
mcode-cluster-1	10907	TXNL4A	6636	SNRPF
mcode-cluster-1	10907	TXNL4A	6637	SNRPG
mcode-cluster-1	10907	TXNL4A	7307	U2AF1
mcode-cluster-1	10907	TXNL4A	79869	FLJ12529
mcode-cluster-1	10907	TXNL4A	8106	PABPN1
mcode-cluster-1	10907	TXNL4A	8175	SF3A2
mcode-cluster-1	10907	TXNL4A	8243	SMC1A
mcode-cluster-1	10907	TXNL4A	83443	SF3B5
mcode-cluster-1	10907	TXNL4A	84844	PHF5A
mcode-cluster-1	10907	TXNL4A	8683	SFRS9
mcode-cluster-1	10907	TXNL4A	9128	PRPF4
mcode-cluster-1	10907	TXNL4A	9295	SFRS11
mcode-cluster-1	10907	TXNL4A	9343	EFTUD2
mcode-cluster-1	10907	TXNL4A	9410	WDR57
mcode-cluster-1	10907	TXNL4A	9416	DDX23
mcode-cluster-1	10907	TXNL4A	9785	DHX38
mcode-cluster-1	10907	TXNL4A	9939	RBM8A
mcode-cluster-1	10914	PAPOLA	10921	RNPS1
mcode-cluster-1	10914	PAPOLA	10946	SF3A3
mcode-cluster-1	10914	PAPOLA	10949	HNRNPA0
mcode-cluster-1	10914	PAPOLA	10978	CLP1
mcode-cluster-1	10914	PAPOLA	10992	SF3B2
mcode-cluster-1	10914	PAPOLA	11051	NUDT21
mcode-cluster-1	10914	PAPOLA	11100	HNRNPUL1
mcode-cluster-1	10914	PAPOLA	11338	U2AF2
mcode-cluster-1	10914	PAPOLA	1477	CSTF1
mcode-cluster-1	10914	PAPOLA	1478	CSTF2
mcode-cluster-1	10914	PAPOLA	1479	CSTF3
mcode-cluster-1	10914	PAPOLA	1660	DHX9
mcode-cluster-1	10914	PAPOLA	220988	HNRNPA3
mcode-cluster-1	10914	PAPOLA	22826	DNAJC8
mcode-cluster-1	10914	PAPOLA	22916	NCBP2
mcode-cluster-1	10914	PAPOLA	23020	ASCC3L1
mcode-cluster-1	10914	PAPOLA	23450	SF3B3
mcode-cluster-1	10914	PAPOLA	23451	SF3B1
mcode-cluster-1	10914	PAPOLA	24148	PRPF6
mcode-cluster-1	10914	PAPOLA	2521	FUS
mcode-cluster-1	10914	PAPOLA	27316	RBMX
mcode-cluster-1	10914	PAPOLA	2962	GTF2F1
mcode-cluster-1	10914	PAPOLA	2963	GTF2F2
mcode-cluster-1	10914	PAPOLA	29894	CPSF1
mcode-cluster-1	10914	PAPOLA	3178	HNRNPA1
mcode-cluster-1	10914	PAPOLA	3181	HNRNPA2B1
mcode-cluster-1	10914	PAPOLA	3183	HNRNPC
mcode-cluster-1	10914	PAPOLA	3184	HNRNPD
mcode-cluster-1	10914	PAPOLA	3185	HNRNPF
mcode-cluster-1	10914	PAPOLA	3187	HNRNPH1
mcode-cluster-1	10914	PAPOLA	3188	HNRNPH2
mcode-cluster-1	10914	PAPOLA	3190	HNRNPK
mcode-cluster-1	10914	PAPOLA	3191	HNRNPL
mcode-cluster-1	10914	PAPOLA	3192	HNRNPU
mcode-cluster-1	10914	PAPOLA	4116	MAGOH
mcode-cluster-1	10914	PAPOLA	4670	HNRNPM
mcode-cluster-1	10914	PAPOLA	4686	NCBP1
mcode-cluster-1	10914	PAPOLA	4799	NFX1
mcode-cluster-1	10914	PAPOLA	4809	NHP2L1
mcode-cluster-1	10914	PAPOLA	4904	YBX1
mcode-cluster-1	10914	PAPOLA	5093	PCBP1
mcode-cluster-1	10914	PAPOLA	5094	PCBP2
mcode-cluster-1	10914	PAPOLA	51362	CDC40
mcode-cluster-1	10914	PAPOLA	51585	PCF11
mcode-cluster-1	10914	PAPOLA	51639	SF3B14
mcode-cluster-1	10914	PAPOLA	51692	CPSF3
mcode-cluster-1	10914	PAPOLA	53981	CPSF2
mcode-cluster-1	10914	PAPOLA	5430	POLR2A
mcode-cluster-1	10914	PAPOLA	5431	POLR2B
mcode-cluster-1	10914	PAPOLA	5432	POLR2C
mcode-cluster-1	10914	PAPOLA	5433	POLR2D
mcode-cluster-1	10914	PAPOLA	5434	POLR2E
mcode-cluster-1	10914	PAPOLA	5435	POLR2F
mcode-cluster-1	10914	PAPOLA	5436	POLR2G
mcode-cluster-1	10914	PAPOLA	5437	POLR2H
mcode-cluster-1	10914	PAPOLA	5438	POLR2I
mcode-cluster-1	10914	PAPOLA	5439	POLR2J
mcode-cluster-1	10914	PAPOLA	5440	POLR2K
mcode-cluster-1	10914	PAPOLA	5441	POLR2L
mcode-cluster-1	10914	PAPOLA	55749	CCAR1
mcode-cluster-1	10914	PAPOLA	5725	PTBP1
mcode-cluster-1	10914	PAPOLA	57794	SF4
mcode-cluster-1	10914	PAPOLA	57819	LSM2
mcode-cluster-1	10914	PAPOLA	6426	SFRS1
mcode-cluster-1	10914	PAPOLA	6427	SFRS2
mcode-cluster-1	10914	PAPOLA	6428	SFRS3
mcode-cluster-1	10914	PAPOLA	6429	SFRS4
mcode-cluster-1	10914	PAPOLA	6430	SFRS5
mcode-cluster-1	10914	PAPOLA	6431	SFRS6
mcode-cluster-1	10914	PAPOLA	6432	SFRS7
mcode-cluster-1	10914	PAPOLA	65109	UPF3B
mcode-cluster-1	10914	PAPOLA	6625	SNRP70
mcode-cluster-1	10914	PAPOLA	6626	SNRPA
mcode-cluster-1	10914	PAPOLA	6627	SNRPA1
mcode-cluster-1	10914	PAPOLA	6628	SNRPB
mcode-cluster-1	10914	PAPOLA	6629	SNRPB2
mcode-cluster-1	10914	PAPOLA	6632	SNRPD1
mcode-cluster-1	10914	PAPOLA	6633	SNRPD2
mcode-cluster-1	10914	PAPOLA	6634	SNRPD3
mcode-cluster-1	10914	PAPOLA	6635	SNRPE
mcode-cluster-1	10914	PAPOLA	6636	SNRPF
mcode-cluster-1	10914	PAPOLA	6637	SNRPG
mcode-cluster-1	10914	PAPOLA	7307	U2AF1
mcode-cluster-1	10914	PAPOLA	79869	FLJ12529
mcode-cluster-1	10914	PAPOLA	8106	PABPN1
mcode-cluster-1	10914	PAPOLA	8175	SF3A2
mcode-cluster-1	10914	PAPOLA	8243	SMC1A
mcode-cluster-1	10914	PAPOLA	83443	SF3B5
mcode-cluster-1	10914	PAPOLA	84844	PHF5A
mcode-cluster-1	10914	PAPOLA	8683	SFRS9
mcode-cluster-1	10914	PAPOLA	9128	PRPF4
mcode-cluster-1	10914	PAPOLA	9295	SFRS11
mcode-cluster-1	10914	PAPOLA	9343	EFTUD2
mcode-cluster-1	10914	PAPOLA	9410	WDR57
mcode-cluster-1	10914	PAPOLA	9416	DDX23
mcode-cluster-1	10914	PAPOLA	9785	DHX38
mcode-cluster-1	10914	PAPOLA	9939	RBM8A
mcode-cluster-1	10921	RNPS1	10946	SF3A3
mcode-cluster-1	10921	RNPS1	10949	HNRNPA0
mcode-cluster-1	10921	RNPS1	10978	CLP1
mcode-cluster-1	10921	RNPS1	10992	SF3B2
mcode-cluster-1	10921	RNPS1	11051	NUDT21
mcode-cluster-1	10921	RNPS1	11100	HNRNPUL1
mcode-cluster-1	10921	RNPS1	11338	U2AF2
mcode-cluster-1	10921	RNPS1	1477	CSTF1
mcode-cluster-1	10921	RNPS1	1478	CSTF2
mcode-cluster-1	10921	RNPS1	1479	CSTF3
mcode-cluster-1	10921	RNPS1	1660	DHX9
mcode-cluster-1	10921	RNPS1	1974	EIF4A2
mcode-cluster-1	10921	RNPS1	220988	HNRNPA3
mcode-cluster-1	10921	RNPS1	22826	DNAJC8
mcode-cluster-1	10921	RNPS1	22916	NCBP2
mcode-cluster-1	10921	RNPS1	23020	ASCC3L1
mcode-cluster-1	10921	RNPS1	23450	SF3B3
mcode-cluster-1	10921	RNPS1	23451	SF3B1
mcode-cluster-1	10921	RNPS1	24148	PRPF6
mcode-cluster-1	10921	RNPS1	2521	FUS
mcode-cluster-1	10921	RNPS1	27316	RBMX
mcode-cluster-1	10921	RNPS1	2962	GTF2F1
mcode-cluster-1	10921	RNPS1	2963	GTF2F2
mcode-cluster-1	10921	RNPS1	29894	CPSF1
mcode-cluster-1	10921	RNPS1	3178	HNRNPA1
mcode-cluster-1	10921	RNPS1	3181	HNRNPA2B1
mcode-cluster-1	10921	RNPS1	3183	HNRNPC
mcode-cluster-1	10921	RNPS1	3184	HNRNPD
mcode-cluster-1	10921	RNPS1	3185	HNRNPF
mcode-cluster-1	10921	RNPS1	3187	HNRNPH1
mcode-cluster-1	10921	RNPS1	3188	HNRNPH2
mcode-cluster-1	10921	RNPS1	3190	HNRNPK
mcode-cluster-1	10921	RNPS1	3191	HNRNPL
mcode-cluster-1	10921	RNPS1	3192	HNRNPU
mcode-cluster-1	10921	RNPS1	4116	MAGOH
mcode-cluster-1	10921	RNPS1	4670	HNRNPM
mcode-cluster-1	10921	RNPS1	4686	NCBP1
mcode-cluster-1	10921	RNPS1	4799	NFX1
mcode-cluster-1	10921	RNPS1	4809	NHP2L1
mcode-cluster-1	10921	RNPS1	4904	YBX1
mcode-cluster-1	10921	RNPS1	5093	PCBP1
mcode-cluster-1	10921	RNPS1	5094	PCBP2
mcode-cluster-1	10921	RNPS1	51362	CDC40
mcode-cluster-1	10921	RNPS1	51585	PCF11
mcode-cluster-1	10921	RNPS1	51639	SF3B14
mcode-cluster-1	10921	RNPS1	51692	CPSF3
mcode-cluster-1	10921	RNPS1	53981	CPSF2
mcode-cluster-1	10921	RNPS1	5430	POLR2A
mcode-cluster-1	10921	RNPS1	5431	POLR2B
mcode-cluster-1	10921	RNPS1	5432	POLR2C
mcode-cluster-1	10921	RNPS1	5433	POLR2D
mcode-cluster-1	10921	RNPS1	5434	POLR2E
mcode-cluster-1	10921	RNPS1	5435	POLR2F
mcode-cluster-1	10921	RNPS1	5436	POLR2G
mcode-cluster-1	10921	RNPS1	5437	POLR2H
mcode-cluster-1	10921	RNPS1	5438	POLR2I
mcode-cluster-1	10921	RNPS1	5439	POLR2J
mcode-cluster-1	10921	RNPS1	5440	POLR2K
mcode-cluster-1	10921	RNPS1	5441	POLR2L
mcode-cluster-1	10921	RNPS1	55749	CCAR1
mcode-cluster-1	10921	RNPS1	5725	PTBP1
mcode-cluster-1	10921	RNPS1	57794	SF4
mcode-cluster-1	10921	RNPS1	57819	LSM2
mcode-cluster-1	10921	RNPS1	6426	SFRS1
mcode-cluster-1	10921	RNPS1	6427	SFRS2
mcode-cluster-1	10921	RNPS1	6428	SFRS3
mcode-cluster-1	10921	RNPS1	6429	SFRS4
mcode-cluster-1	10921	RNPS1	6430	SFRS5
mcode-cluster-1	10921	RNPS1	6431	SFRS6
mcode-cluster-1	10921	RNPS1	6432	SFRS7
mcode-cluster-1	10921	RNPS1	65109	UPF3B
mcode-cluster-1	10921	RNPS1	6625	SNRP70
mcode-cluster-1	10921	RNPS1	6626	SNRPA
mcode-cluster-1	10921	RNPS1	6627	SNRPA1
mcode-cluster-1	10921	RNPS1	6628	SNRPB
mcode-cluster-1	10921	RNPS1	6629	SNRPB2
mcode-cluster-1	10921	RNPS1	6632	SNRPD1
mcode-cluster-1	10921	RNPS1	6633	SNRPD2
mcode-cluster-1	10921	RNPS1	6634	SNRPD3
mcode-cluster-1	10921	RNPS1	6635	SNRPE
mcode-cluster-1	10921	RNPS1	6636	SNRPF
mcode-cluster-1	10921	RNPS1	6637	SNRPG
mcode-cluster-1	10921	RNPS1	7307	U2AF1
mcode-cluster-1	10921	RNPS1	79869	FLJ12529
mcode-cluster-1	10921	RNPS1	8106	PABPN1
mcode-cluster-1	10921	RNPS1	8175	SF3A2
mcode-cluster-1	10921	RNPS1	8243	SMC1A
mcode-cluster-1	10921	RNPS1	83443	SF3B5
mcode-cluster-1	10921	RNPS1	84844	PHF5A
mcode-cluster-1	10921	RNPS1	8683	SFRS9
mcode-cluster-1	10921	RNPS1	9128	PRPF4
mcode-cluster-1	10921	RNPS1	9295	SFRS11
mcode-cluster-1	10921	RNPS1	9343	EFTUD2
mcode-cluster-1	10921	RNPS1	9410	WDR57
mcode-cluster-1	10921	RNPS1	9416	DDX23
mcode-cluster-1	10921	RNPS1	9785	DHX38
mcode-cluster-1	10921	RNPS1	9939	RBM8A
mcode-cluster-1	10946	SF3A3	10949	HNRNPA0
mcode-cluster-1	10946	SF3A3	10978	CLP1
mcode-cluster-1	10946	SF3A3	10992	SF3B2
mcode-cluster-1	10946	SF3A3	11051	NUDT21
mcode-cluster-1	10946	SF3A3	11100	HNRNPUL1
mcode-cluster-1	10946	SF3A3	11338	U2AF2
mcode-cluster-1	10946	SF3A3	1477	CSTF1
mcode-cluster-1	10946	SF3A3	1478	CSTF2
mcode-cluster-1	10946	SF3A3	1479	CSTF3
mcode-cluster-1	10946	SF3A3	1660	DHX9
mcode-cluster-1	10946	SF3A3	220988	HNRNPA3
mcode-cluster-1	10946	SF3A3	22826	DNAJC8
mcode-cluster-1	10946	SF3A3	22916	NCBP2
mcode-cluster-1	10946	SF3A3	23020	ASCC3L1
mcode-cluster-1	10946	SF3A3	23450	SF3B3
mcode-cluster-1	10946	SF3A3	23451	SF3B1
mcode-cluster-1	10946	SF3A3	24148	PRPF6
mcode-cluster-1	10946	SF3A3	2521	FUS
mcode-cluster-1	10946	SF3A3	27316	RBMX
mcode-cluster-1	10946	SF3A3	2962	GTF2F1
mcode-cluster-1	10946	SF3A3	2963	GTF2F2
mcode-cluster-1	10946	SF3A3	29894	CPSF1
mcode-cluster-1	10946	SF3A3	3178	HNRNPA1
mcode-cluster-1	10946	SF3A3	3181	HNRNPA2B1
mcode-cluster-1	10946	SF3A3	3183	HNRNPC
mcode-cluster-1	10946	SF3A3	3184	HNRNPD
mcode-cluster-1	10946	SF3A3	3185	HNRNPF
mcode-cluster-1	10946	SF3A3	3187	HNRNPH1
mcode-cluster-1	10946	SF3A3	3188	HNRNPH2
mcode-cluster-1	10946	SF3A3	3190	HNRNPK
mcode-cluster-1	10946	SF3A3	3191	HNRNPL
mcode-cluster-1	10946	SF3A3	3192	HNRNPU
mcode-cluster-1	10946	SF3A3	4116	MAGOH
mcode-cluster-1	10946	SF3A3	4670	HNRNPM
mcode-cluster-1	10946	SF3A3	4686	NCBP1
mcode-cluster-1	10946	SF3A3	4799	NFX1
mcode-cluster-1	10946	SF3A3	4809	NHP2L1
mcode-cluster-1	10946	SF3A3	4904	YBX1
mcode-cluster-1	10946	SF3A3	5093	PCBP1
mcode-cluster-1	10946	SF3A3	5094	PCBP2
mcode-cluster-1	10946	SF3A3	51362	CDC40
mcode-cluster-1	10946	SF3A3	51585	PCF11
mcode-cluster-1	10946	SF3A3	51639	SF3B14
mcode-cluster-1	10946	SF3A3	51692	CPSF3
mcode-cluster-1	10946	SF3A3	53981	CPSF2
mcode-cluster-1	10946	SF3A3	5430	POLR2A
mcode-cluster-1	10946	SF3A3	5431	POLR2B
mcode-cluster-1	10946	SF3A3	5432	POLR2C
mcode-cluster-1	10946	SF3A3	5433	POLR2D
mcode-cluster-1	10946	SF3A3	5434	POLR2E
mcode-cluster-1	10946	SF3A3	5435	POLR2F
mcode-cluster-1	10946	SF3A3	5436	POLR2G
mcode-cluster-1	10946	SF3A3	5437	POLR2H
mcode-cluster-1	10946	SF3A3	5438	POLR2I
mcode-cluster-1	10946	SF3A3	5439	POLR2J
mcode-cluster-1	10946	SF3A3	5440	POLR2K
mcode-cluster-1	10946	SF3A3	5441	POLR2L
mcode-cluster-1	10946	SF3A3	55749	CCAR1
mcode-cluster-1	10946	SF3A3	5725	PTBP1
mcode-cluster-1	10946	SF3A3	57794	SF4
mcode-cluster-1	10946	SF3A3	57819	LSM2
mcode-cluster-1	10946	SF3A3	6426	SFRS1
mcode-cluster-1	10946	SF3A3	6427	SFRS2
mcode-cluster-1	10946	SF3A3	6428	SFRS3
mcode-cluster-1	10946	SF3A3	6429	SFRS4
mcode-cluster-1	10946	SF3A3	6430	SFRS5
mcode-cluster-1	10946	SF3A3	6431	SFRS6
mcode-cluster-1	10946	SF3A3	6432	SFRS7
mcode-cluster-1	10946	SF3A3	65109	UPF3B
mcode-cluster-1	10946	SF3A3	6625	SNRP70
mcode-cluster-1	10946	SF3A3	6626	SNRPA
mcode-cluster-1	10946	SF3A3	6627	SNRPA1
mcode-cluster-1	10946	SF3A3	6628	SNRPB
mcode-cluster-1	10946	SF3A3	6629	SNRPB2
mcode-cluster-1	10946	SF3A3	6632	SNRPD1
mcode-cluster-1	10946	SF3A3	6633	SNRPD2
mcode-cluster-1	10946	SF3A3	6634	SNRPD3
mcode-cluster-1	10946	SF3A3	6635	SNRPE
mcode-cluster-1	10946	SF3A3	6636	SNRPF
mcode-cluster-1	10946	SF3A3	6637	SNRPG
mcode-cluster-1	10946	SF3A3	7307	U2AF1
mcode-cluster-1	10946	SF3A3	79869	FLJ12529
mcode-cluster-1	10946	SF3A3	8106	PABPN1
mcode-cluster-1	10946	SF3A3	8175	SF3A2
mcode-cluster-1	10946	SF3A3	8243	SMC1A
mcode-cluster-1	10946	SF3A3	83443	SF3B5
mcode-cluster-1	10946	SF3A3	84844	PHF5A
mcode-cluster-1	10946	SF3A3	8683	SFRS9
mcode-cluster-1	10946	SF3A3	9128	PRPF4
mcode-cluster-1	10946	SF3A3	9295	SFRS11
mcode-cluster-1	10946	SF3A3	9343	EFTUD2
mcode-cluster-1	10946	SF3A3	9410	WDR57
mcode-cluster-1	10946	SF3A3	9416	DDX23
mcode-cluster-1	10946	SF3A3	9785	DHX38
mcode-cluster-1	10946	SF3A3	9939	RBM8A
mcode-cluster-1	10949	HNRNPA0	10978	CLP1
mcode-cluster-1	10949	HNRNPA0	10992	SF3B2
mcode-cluster-1	10949	HNRNPA0	11051	NUDT21
mcode-cluster-1	10949	HNRNPA0	11100	HNRNPUL1
mcode-cluster-1	10949	HNRNPA0	11338	U2AF2
mcode-cluster-1	10949	HNRNPA0	1477	CSTF1
mcode-cluster-1	10949	HNRNPA0	1478	CSTF2
mcode-cluster-1	10949	HNRNPA0	1479	CSTF3
mcode-cluster-1	10949	HNRNPA0	1660	DHX9
mcode-cluster-1	10949	HNRNPA0	220988	HNRNPA3
mcode-cluster-1	10949	HNRNPA0	22826	DNAJC8
mcode-cluster-1	10949	HNRNPA0	22916	NCBP2
mcode-cluster-1	10949	HNRNPA0	23020	ASCC3L1
mcode-cluster-1	10949	HNRNPA0	23450	SF3B3
mcode-cluster-1	10949	HNRNPA0	23451	SF3B1
mcode-cluster-1	10949	HNRNPA0	24148	PRPF6
mcode-cluster-1	10949	HNRNPA0	2521	FUS
mcode-cluster-1	10949	HNRNPA0	27316	RBMX
mcode-cluster-1	10949	HNRNPA0	2962	GTF2F1
mcode-cluster-1	10949	HNRNPA0	2963	GTF2F2
mcode-cluster-1	10949	HNRNPA0	29894	CPSF1
mcode-cluster-1	10949	HNRNPA0	3178	HNRNPA1
mcode-cluster-1	10949	HNRNPA0	3181	HNRNPA2B1
mcode-cluster-1	10949	HNRNPA0	3183	HNRNPC
mcode-cluster-1	10949	HNRNPA0	3184	HNRNPD
mcode-cluster-1	10949	HNRNPA0	3185	HNRNPF
mcode-cluster-1	10949	HNRNPA0	3187	HNRNPH1
mcode-cluster-1	10949	HNRNPA0	3188	HNRNPH2
mcode-cluster-1	10949	HNRNPA0	3190	HNRNPK
mcode-cluster-1	10949	HNRNPA0	3191	HNRNPL
mcode-cluster-1	10949	HNRNPA0	3192	HNRNPU
mcode-cluster-1	10949	HNRNPA0	4116	MAGOH
mcode-cluster-1	10949	HNRNPA0	4670	HNRNPM
mcode-cluster-1	10949	HNRNPA0	4686	NCBP1
mcode-cluster-1	10949	HNRNPA0	4799	NFX1
mcode-cluster-1	10949	HNRNPA0	4809	NHP2L1
mcode-cluster-1	10949	HNRNPA0	4904	YBX1
mcode-cluster-1	10949	HNRNPA0	5093	PCBP1
mcode-cluster-1	10949	HNRNPA0	5094	PCBP2
mcode-cluster-1	10949	HNRNPA0	51362	CDC40
mcode-cluster-1	10949	HNRNPA0	51585	PCF11
mcode-cluster-1	10949	HNRNPA0	51639	SF3B14
mcode-cluster-1	10949	HNRNPA0	51692	CPSF3
mcode-cluster-1	10949	HNRNPA0	53981	CPSF2
mcode-cluster-1	10949	HNRNPA0	5430	POLR2A
mcode-cluster-1	10949	HNRNPA0	5431	POLR2B
mcode-cluster-1	10949	HNRNPA0	5432	POLR2C
mcode-cluster-1	10949	HNRNPA0	5433	POLR2D
mcode-cluster-1	10949	HNRNPA0	5434	POLR2E
mcode-cluster-1	10949	HNRNPA0	5435	POLR2F
mcode-cluster-1	10949	HNRNPA0	5436	POLR2G
mcode-cluster-1	10949	HNRNPA0	5437	POLR2H
mcode-cluster-1	10949	HNRNPA0	5438	POLR2I
mcode-cluster-1	10949	HNRNPA0	5439	POLR2J
mcode-cluster-1	10949	HNRNPA0	5440	POLR2K
mcode-cluster-1	10949	HNRNPA0	5441	POLR2L
mcode-cluster-1	10949	HNRNPA0	55749	CCAR1
mcode-cluster-1	10949	HNRNPA0	5725	PTBP1
mcode-cluster-1	10949	HNRNPA0	57794	SF4
mcode-cluster-1	10949	HNRNPA0	57819	LSM2
mcode-cluster-1	10949	HNRNPA0	6426	SFRS1
mcode-cluster-1	10949	HNRNPA0	6427	SFRS2
mcode-cluster-1	10949	HNRNPA0	6428	SFRS3
mcode-cluster-1	10949	HNRNPA0	6429	SFRS4
mcode-cluster-1	10949	HNRNPA0	6430	SFRS5
mcode-cluster-1	10949	HNRNPA0	6431	SFRS6
mcode-cluster-1	10949	HNRNPA0	6432	SFRS7
mcode-cluster-1	10949	HNRNPA0	65109	UPF3B
mcode-cluster-1	10949	HNRNPA0	6625	SNRP70
mcode-cluster-1	10949	HNRNPA0	6626	SNRPA
mcode-cluster-1	10949	HNRNPA0	6627	SNRPA1
mcode-cluster-1	10949	HNRNPA0	6628	SNRPB
mcode-cluster-1	10949	HNRNPA0	6629	SNRPB2
mcode-cluster-1	10949	HNRNPA0	6632	SNRPD1
mcode-cluster-1	10949	HNRNPA0	6633	SNRPD2
mcode-cluster-1	10949	HNRNPA0	6634	SNRPD3
mcode-cluster-1	10949	HNRNPA0	6635	SNRPE
mcode-cluster-1	10949	HNRNPA0	6636	SNRPF
mcode-cluster-1	10949	HNRNPA0	6637	SNRPG
mcode-cluster-1	10949	HNRNPA0	7307	U2AF1
mcode-cluster-1	10949	HNRNPA0	79869	FLJ12529
mcode-cluster-1	10949	HNRNPA0	8106	PABPN1
mcode-cluster-1	10949	HNRNPA0	8175	SF3A2
mcode-cluster-1	10949	HNRNPA0	8243	SMC1A
mcode-cluster-1	10949	HNRNPA0	83443	SF3B5
mcode-cluster-1	10949	HNRNPA0	84844	PHF5A
mcode-cluster-1	10949	HNRNPA0	8683	SFRS9
mcode-cluster-1	10949	HNRNPA0	9128	PRPF4
mcode-cluster-1	10949	HNRNPA0	9295	SFRS11
mcode-cluster-1	10949	HNRNPA0	9343	EFTUD2
mcode-cluster-1	10949	HNRNPA0	9410	WDR57
mcode-cluster-1	10949	HNRNPA0	9416	DDX23
mcode-cluster-1	10949	HNRNPA0	9785	DHX38
mcode-cluster-1	10949	HNRNPA0	9939	RBM8A
mcode-cluster-1	10978	CLP1	10992	SF3B2
mcode-cluster-1	10978	CLP1	11051	NUDT21
mcode-cluster-1	10978	CLP1	11100	HNRNPUL1
mcode-cluster-1	10978	CLP1	11338	U2AF2
mcode-cluster-1	10978	CLP1	1477	CSTF1
mcode-cluster-1	10978	CLP1	1478	CSTF2
mcode-cluster-1	10978	CLP1	1479	CSTF3
mcode-cluster-1	10978	CLP1	1660	DHX9
mcode-cluster-1	10978	CLP1	220988	HNRNPA3
mcode-cluster-1	10978	CLP1	22826	DNAJC8
mcode-cluster-1	10978	CLP1	22916	NCBP2
mcode-cluster-1	10978	CLP1	23020	ASCC3L1
mcode-cluster-1	10978	CLP1	23450	SF3B3
mcode-cluster-1	10978	CLP1	23451	SF3B1
mcode-cluster-1	10978	CLP1	24148	PRPF6
mcode-cluster-1	10978	CLP1	2521	FUS
mcode-cluster-1	10978	CLP1	27316	RBMX
mcode-cluster-1	10978	CLP1	2962	GTF2F1
mcode-cluster-1	10978	CLP1	2963	GTF2F2
mcode-cluster-1	10978	CLP1	29894	CPSF1
mcode-cluster-1	10978	CLP1	3178	HNRNPA1
mcode-cluster-1	10978	CLP1	3181	HNRNPA2B1
mcode-cluster-1	10978	CLP1	3183	HNRNPC
mcode-cluster-1	10978	CLP1	3184	HNRNPD
mcode-cluster-1	10978	CLP1	3185	HNRNPF
mcode-cluster-1	10978	CLP1	3187	HNRNPH1
mcode-cluster-1	10978	CLP1	3188	HNRNPH2
mcode-cluster-1	10978	CLP1	3190	HNRNPK
mcode-cluster-1	10978	CLP1	3191	HNRNPL
mcode-cluster-1	10978	CLP1	3192	HNRNPU
mcode-cluster-1	10978	CLP1	4116	MAGOH
mcode-cluster-1	10978	CLP1	4670	HNRNPM
mcode-cluster-1	10978	CLP1	4686	NCBP1
mcode-cluster-1	10978	CLP1	4799	NFX1
mcode-cluster-1	10978	CLP1	4809	NHP2L1
mcode-cluster-1	10978	CLP1	4904	YBX1
mcode-cluster-1	10978	CLP1	5093	PCBP1
mcode-cluster-1	10978	CLP1	5094	PCBP2
mcode-cluster-1	10978	CLP1	51362	CDC40
mcode-cluster-1	10978	CLP1	51585	PCF11
mcode-cluster-1	10978	CLP1	51639	SF3B14
mcode-cluster-1	10978	CLP1	51692	CPSF3
mcode-cluster-1	10978	CLP1	53981	CPSF2
mcode-cluster-1	10978	CLP1	5430	POLR2A
mcode-cluster-1	10978	CLP1	5431	POLR2B
mcode-cluster-1	10978	CLP1	5432	POLR2C
mcode-cluster-1	10978	CLP1	5433	POLR2D
mcode-cluster-1	10978	CLP1	5434	POLR2E
mcode-cluster-1	10978	CLP1	5435	POLR2F
mcode-cluster-1	10978	CLP1	5436	POLR2G
mcode-cluster-1	10978	CLP1	5437	POLR2H
mcode-cluster-1	10978	CLP1	5438	POLR2I
mcode-cluster-1	10978	CLP1	5439	POLR2J
mcode-cluster-1	10978	CLP1	5440	POLR2K
mcode-cluster-1	10978	CLP1	5441	POLR2L
mcode-cluster-1	10978	CLP1	55749	CCAR1
mcode-cluster-1	10978	CLP1	5725	PTBP1
mcode-cluster-1	10978	CLP1	57794	SF4
mcode-cluster-1	10978	CLP1	57819	LSM2
mcode-cluster-1	10978	CLP1	6426	SFRS1
mcode-cluster-1	10978	CLP1	6427	SFRS2
mcode-cluster-1	10978	CLP1	6428	SFRS3
mcode-cluster-1	10978	CLP1	6429	SFRS4
mcode-cluster-1	10978	CLP1	6430	SFRS5
mcode-cluster-1	10978	CLP1	6431	SFRS6
mcode-cluster-1	10978	CLP1	6432	SFRS7
mcode-cluster-1	10978	CLP1	65109	UPF3B
mcode-cluster-1	10978	CLP1	6625	SNRP70
mcode-cluster-1	10978	CLP1	6626	SNRPA
mcode-cluster-1	10978	CLP1	6627	SNRPA1
mcode-cluster-1	10978	CLP1	6628	SNRPB
mcode-cluster-1	10978	CLP1	6629	SNRPB2
mcode-cluster-1	10978	CLP1	6632	SNRPD1
mcode-cluster-1	10978	CLP1	6633	SNRPD2
mcode-cluster-1	10978	CLP1	6634	SNRPD3
mcode-cluster-1	10978	CLP1	6635	SNRPE
mcode-cluster-1	10978	CLP1	6636	SNRPF
mcode-cluster-1	10978	CLP1	6637	SNRPG
mcode-cluster-1	10978	CLP1	7307	U2AF1
mcode-cluster-1	10978	CLP1	79869	FLJ12529
mcode-cluster-1	10978	CLP1	8106	PABPN1
mcode-cluster-1	10978	CLP1	8175	SF3A2
mcode-cluster-1	10978	CLP1	8243	SMC1A
mcode-cluster-1	10978	CLP1	83443	SF3B5
mcode-cluster-1	10978	CLP1	84844	PHF5A
mcode-cluster-1	10978	CLP1	8683	SFRS9
mcode-cluster-1	10978	CLP1	9128	PRPF4
mcode-cluster-1	10978	CLP1	9295	SFRS11
mcode-cluster-1	10978	CLP1	9343	EFTUD2
mcode-cluster-1	10978	CLP1	9410	WDR57
mcode-cluster-1	10978	CLP1	9416	DDX23
mcode-cluster-1	10978	CLP1	9785	DHX38
mcode-cluster-1	10978	CLP1	9939	RBM8A
mcode-cluster-1	10992	SF3B2	11051	NUDT21
mcode-cluster-1	10992	SF3B2	11100	HNRNPUL1
mcode-cluster-1	10992	SF3B2	11338	U2AF2
mcode-cluster-1	10992	SF3B2	1477	CSTF1
mcode-cluster-1	10992	SF3B2	1478	CSTF2
mcode-cluster-1	10992	SF3B2	1479	CSTF3
mcode-cluster-1	10992	SF3B2	1660	DHX9
mcode-cluster-1	10992	SF3B2	220988	HNRNPA3
mcode-cluster-1	10992	SF3B2	22826	DNAJC8
mcode-cluster-1	10992	SF3B2	22916	NCBP2
mcode-cluster-1	10992	SF3B2	23020	ASCC3L1
mcode-cluster-1	10992	SF3B2	23450	SF3B3
mcode-cluster-1	10992	SF3B2	23451	SF3B1
mcode-cluster-1	10992	SF3B2	24148	PRPF6
mcode-cluster-1	10992	SF3B2	2521	FUS
mcode-cluster-1	10992	SF3B2	27316	RBMX
mcode-cluster-1	10992	SF3B2	2962	GTF2F1
mcode-cluster-1	10992	SF3B2	2963	GTF2F2
mcode-cluster-1	10992	SF3B2	29894	CPSF1
mcode-cluster-1	10992	SF3B2	3178	HNRNPA1
mcode-cluster-1	10992	SF3B2	3181	HNRNPA2B1
mcode-cluster-1	10992	SF3B2	3183	HNRNPC
mcode-cluster-1	10992	SF3B2	3184	HNRNPD
mcode-cluster-1	10992	SF3B2	3185	HNRNPF
mcode-cluster-1	10992	SF3B2	3187	HNRNPH1
mcode-cluster-1	10992	SF3B2	3188	HNRNPH2
mcode-cluster-1	10992	SF3B2	3190	HNRNPK
mcode-cluster-1	10992	SF3B2	3191	HNRNPL
mcode-cluster-1	10992	SF3B2	3192	HNRNPU
mcode-cluster-1	10992	SF3B2	4116	MAGOH
mcode-cluster-1	10992	SF3B2	4670	HNRNPM
mcode-cluster-1	10992	SF3B2	4686	NCBP1
mcode-cluster-1	10992	SF3B2	4799	NFX1
mcode-cluster-1	10992	SF3B2	4809	NHP2L1
mcode-cluster-1	10992	SF3B2	4904	YBX1
mcode-cluster-1	10992	SF3B2	5093	PCBP1
mcode-cluster-1	10992	SF3B2	5094	PCBP2
mcode-cluster-1	10992	SF3B2	51362	CDC40
mcode-cluster-1	10992	SF3B2	51585	PCF11
mcode-cluster-1	10992	SF3B2	51639	SF3B14
mcode-cluster-1	10992	SF3B2	51692	CPSF3
mcode-cluster-1	10992	SF3B2	53981	CPSF2
mcode-cluster-1	10992	SF3B2	5430	POLR2A
mcode-cluster-1	10992	SF3B2	5431	POLR2B
mcode-cluster-1	10992	SF3B2	5432	POLR2C
mcode-cluster-1	10992	SF3B2	5433	POLR2D
mcode-cluster-1	10992	SF3B2	5434	POLR2E
mcode-cluster-1	10992	SF3B2	5435	POLR2F
mcode-cluster-1	10992	SF3B2	5436	POLR2G
mcode-cluster-1	10992	SF3B2	5437	POLR2H
mcode-cluster-1	10992	SF3B2	5438	POLR2I
mcode-cluster-1	10992	SF3B2	5439	POLR2J
mcode-cluster-1	10992	SF3B2	5440	POLR2K
mcode-cluster-1	10992	SF3B2	5441	POLR2L
mcode-cluster-1	10992	SF3B2	55749	CCAR1
mcode-cluster-1	10992	SF3B2	5725	PTBP1
mcode-cluster-1	10992	SF3B2	57794	SF4
mcode-cluster-1	10992	SF3B2	57819	LSM2
mcode-cluster-1	10992	SF3B2	6426	SFRS1
mcode-cluster-1	10992	SF3B2	6427	SFRS2
mcode-cluster-1	10992	SF3B2	6428	SFRS3
mcode-cluster-1	10992	SF3B2	6429	SFRS4
mcode-cluster-1	10992	SF3B2	6430	SFRS5
mcode-cluster-1	10992	SF3B2	6431	SFRS6
mcode-cluster-1	10992	SF3B2	6432	SFRS7
mcode-cluster-1	10992	SF3B2	65109	UPF3B
mcode-cluster-1	10992	SF3B2	6625	SNRP70
mcode-cluster-1	10992	SF3B2	6626	SNRPA
mcode-cluster-1	10992	SF3B2	6627	SNRPA1
mcode-cluster-1	10992	SF3B2	6628	SNRPB
mcode-cluster-1	10992	SF3B2	6629	SNRPB2
mcode-cluster-1	10992	SF3B2	6632	SNRPD1
mcode-cluster-1	10992	SF3B2	6633	SNRPD2
mcode-cluster-1	10992	SF3B2	6634	SNRPD3
mcode-cluster-1	10992	SF3B2	6635	SNRPE
mcode-cluster-1	10992	SF3B2	6636	SNRPF
mcode-cluster-1	10992	SF3B2	6637	SNRPG
mcode-cluster-1	10992	SF3B2	7307	U2AF1
mcode-cluster-1	10992	SF3B2	79869	FLJ12529
mcode-cluster-1	10992	SF3B2	8106	PABPN1
mcode-cluster-1	10992	SF3B2	8175	SF3A2
mcode-cluster-1	10992	SF3B2	8243	SMC1A
mcode-cluster-1	10992	SF3B2	83443	SF3B5
mcode-cluster-1	10992	SF3B2	84844	PHF5A
mcode-cluster-1	10992	SF3B2	8683	SFRS9
mcode-cluster-1	10992	SF3B2	9128	PRPF4
mcode-cluster-1	10992	SF3B2	9295	SFRS11
mcode-cluster-1	10992	SF3B2	9343	EFTUD2
mcode-cluster-1	10992	SF3B2	9410	WDR57
mcode-cluster-1	10992	SF3B2	9416	DDX23
mcode-cluster-1	10992	SF3B2	9785	DHX38
mcode-cluster-1	10992	SF3B2	9939	RBM8A
mcode-cluster-1	11051	NUDT21	11100	HNRNPUL1
mcode-cluster-1	11051	NUDT21	11338	U2AF2
mcode-cluster-1	11051	NUDT21	1477	CSTF1
mcode-cluster-1	11051	NUDT21	1478	CSTF2
mcode-cluster-1	11051	NUDT21	1479	CSTF3
mcode-cluster-1	11051	NUDT21	1660	DHX9
mcode-cluster-1	11051	NUDT21	220988	HNRNPA3
mcode-cluster-1	11051	NUDT21	22826	DNAJC8
mcode-cluster-1	11051	NUDT21	22916	NCBP2
mcode-cluster-1	11051	NUDT21	23020	ASCC3L1
mcode-cluster-1	11051	NUDT21	23450	SF3B3
mcode-cluster-1	11051	NUDT21	23451	SF3B1
mcode-cluster-1	11051	NUDT21	24148	PRPF6
mcode-cluster-1	11051	NUDT21	2521	FUS
mcode-cluster-1	11051	NUDT21	27316	RBMX
mcode-cluster-1	11051	NUDT21	2962	GTF2F1
mcode-cluster-1	11051	NUDT21	2963	GTF2F2
mcode-cluster-1	11051	NUDT21	29894	CPSF1
mcode-cluster-1	11051	NUDT21	3178	HNRNPA1
mcode-cluster-1	11051	NUDT21	3181	HNRNPA2B1
mcode-cluster-1	11051	NUDT21	3183	HNRNPC
mcode-cluster-1	11051	NUDT21	3184	HNRNPD
mcode-cluster-1	11051	NUDT21	3185	HNRNPF
mcode-cluster-1	11051	NUDT21	3187	HNRNPH1
mcode-cluster-1	11051	NUDT21	3188	HNRNPH2
mcode-cluster-1	11051	NUDT21	3190	HNRNPK
mcode-cluster-1	11051	NUDT21	3191	HNRNPL
mcode-cluster-1	11051	NUDT21	3192	HNRNPU
mcode-cluster-1	11051	NUDT21	4116	MAGOH
mcode-cluster-1	11051	NUDT21	4670	HNRNPM
mcode-cluster-1	11051	NUDT21	4686	NCBP1
mcode-cluster-1	11051	NUDT21	4799	NFX1
mcode-cluster-1	11051	NUDT21	4809	NHP2L1
mcode-cluster-1	11051	NUDT21	4904	YBX1
mcode-cluster-1	11051	NUDT21	5093	PCBP1
mcode-cluster-1	11051	NUDT21	5094	PCBP2
mcode-cluster-1	11051	NUDT21	51362	CDC40
mcode-cluster-1	11051	NUDT21	51585	PCF11
mcode-cluster-1	11051	NUDT21	51639	SF3B14
mcode-cluster-1	11051	NUDT21	51692	CPSF3
mcode-cluster-1	11051	NUDT21	53981	CPSF2
mcode-cluster-1	11051	NUDT21	5430	POLR2A
mcode-cluster-1	11051	NUDT21	5431	POLR2B
mcode-cluster-1	11051	NUDT21	5432	POLR2C
mcode-cluster-1	11051	NUDT21	5433	POLR2D
mcode-cluster-1	11051	NUDT21	5434	POLR2E
mcode-cluster-1	11051	NUDT21	5435	POLR2F
mcode-cluster-1	11051	NUDT21	5436	POLR2G
mcode-cluster-1	11051	NUDT21	5437	POLR2H
mcode-cluster-1	11051	NUDT21	5438	POLR2I
mcode-cluster-1	11051	NUDT21	5439	POLR2J
mcode-cluster-1	11051	NUDT21	5440	POLR2K
mcode-cluster-1	11051	NUDT21	5441	POLR2L
mcode-cluster-1	11051	NUDT21	55749	CCAR1
mcode-cluster-1	11051	NUDT21	5725	PTBP1
mcode-cluster-1	11051	NUDT21	57794	SF4
mcode-cluster-1	11051	NUDT21	57819	LSM2
mcode-cluster-1	11051	NUDT21	6426	SFRS1
mcode-cluster-1	11051	NUDT21	6427	SFRS2
mcode-cluster-1	11051	NUDT21	6428	SFRS3
mcode-cluster-1	11051	NUDT21	6429	SFRS4
mcode-cluster-1	11051	NUDT21	6430	SFRS5
mcode-cluster-1	11051	NUDT21	6431	SFRS6
mcode-cluster-1	11051	NUDT21	6432	SFRS7
mcode-cluster-1	11051	NUDT21	65109	UPF3B
mcode-cluster-1	11051	NUDT21	6625	SNRP70
mcode-cluster-1	11051	NUDT21	6626	SNRPA
mcode-cluster-1	11051	NUDT21	6627	SNRPA1
mcode-cluster-1	11051	NUDT21	6628	SNRPB
mcode-cluster-1	11051	NUDT21	6629	SNRPB2
mcode-cluster-1	11051	NUDT21	6632	SNRPD1
mcode-cluster-1	11051	NUDT21	6633	SNRPD2
mcode-cluster-1	11051	NUDT21	6634	SNRPD3
mcode-cluster-1	11051	NUDT21	6635	SNRPE
mcode-cluster-1	11051	NUDT21	6636	SNRPF
mcode-cluster-1	11051	NUDT21	6637	SNRPG
mcode-cluster-1	11051	NUDT21	7307	U2AF1
mcode-cluster-1	11051	NUDT21	79869	FLJ12529
mcode-cluster-1	11051	NUDT21	8106	PABPN1
mcode-cluster-1	11051	NUDT21	8175	SF3A2
mcode-cluster-1	11051	NUDT21	8243	SMC1A
mcode-cluster-1	11051	NUDT21	83443	SF3B5
mcode-cluster-1	11051	NUDT21	84844	PHF5A
mcode-cluster-1	11051	NUDT21	8683	SFRS9
mcode-cluster-1	11051	NUDT21	9128	PRPF4
mcode-cluster-1	11051	NUDT21	9295	SFRS11
mcode-cluster-1	11051	NUDT21	9343	EFTUD2
mcode-cluster-1	11051	NUDT21	9410	WDR57
mcode-cluster-1	11051	NUDT21	9416	DDX23
mcode-cluster-1	11051	NUDT21	9785	DHX38
mcode-cluster-1	11051	NUDT21	9939	RBM8A
mcode-cluster-1	11100	HNRNPUL1	11338	U2AF2
mcode-cluster-1	11100	HNRNPUL1	1477	CSTF1
mcode-cluster-1	11100	HNRNPUL1	1478	CSTF2
mcode-cluster-1	11100	HNRNPUL1	1479	CSTF3
mcode-cluster-1	11100	HNRNPUL1	1660	DHX9
mcode-cluster-1	11100	HNRNPUL1	220988	HNRNPA3
mcode-cluster-1	11100	HNRNPUL1	22826	DNAJC8
mcode-cluster-1	11100	HNRNPUL1	22916	NCBP2
mcode-cluster-1	11100	HNRNPUL1	23020	ASCC3L1
mcode-cluster-1	11100	HNRNPUL1	23450	SF3B3
mcode-cluster-1	11100	HNRNPUL1	23451	SF3B1
mcode-cluster-1	11100	HNRNPUL1	24148	PRPF6
mcode-cluster-1	11100	HNRNPUL1	2521	FUS
mcode-cluster-1	11100	HNRNPUL1	27316	RBMX
mcode-cluster-1	11100	HNRNPUL1	2962	GTF2F1
mcode-cluster-1	11100	HNRNPUL1	2963	GTF2F2
mcode-cluster-1	11100	HNRNPUL1	29894	CPSF1
mcode-cluster-1	11100	HNRNPUL1	3178	HNRNPA1
mcode-cluster-1	11100	HNRNPUL1	3181	HNRNPA2B1
mcode-cluster-1	11100	HNRNPUL1	3183	HNRNPC
mcode-cluster-1	11100	HNRNPUL1	3184	HNRNPD
mcode-cluster-1	11100	HNRNPUL1	3185	HNRNPF
mcode-cluster-1	11100	HNRNPUL1	3187	HNRNPH1
mcode-cluster-1	11100	HNRNPUL1	3188	HNRNPH2
mcode-cluster-1	11100	HNRNPUL1	3190	HNRNPK
mcode-cluster-1	11100	HNRNPUL1	3191	HNRNPL
mcode-cluster-1	11100	HNRNPUL1	3192	HNRNPU
mcode-cluster-1	11100	HNRNPUL1	4116	MAGOH
mcode-cluster-1	11100	HNRNPUL1	4670	HNRNPM
mcode-cluster-1	11100	HNRNPUL1	4686	NCBP1
mcode-cluster-1	11100	HNRNPUL1	4799	NFX1
mcode-cluster-1	11100	HNRNPUL1	4809	NHP2L1
mcode-cluster-1	11100	HNRNPUL1	4904	YBX1
mcode-cluster-1	11100	HNRNPUL1	5093	PCBP1
mcode-cluster-1	11100	HNRNPUL1	5094	PCBP2
mcode-cluster-1	11100	HNRNPUL1	51362	CDC40
mcode-cluster-1	11100	HNRNPUL1	51585	PCF11
mcode-cluster-1	11100	HNRNPUL1	51639	SF3B14
mcode-cluster-1	11100	HNRNPUL1	51692	CPSF3
mcode-cluster-1	11100	HNRNPUL1	53981	CPSF2
mcode-cluster-1	11100	HNRNPUL1	5430	POLR2A
mcode-cluster-1	11100	HNRNPUL1	5431	POLR2B
mcode-cluster-1	11100	HNRNPUL1	5432	POLR2C
mcode-cluster-1	11100	HNRNPUL1	5433	POLR2D
mcode-cluster-1	11100	HNRNPUL1	5434	POLR2E
mcode-cluster-1	11100	HNRNPUL1	5435	POLR2F
mcode-cluster-1	11100	HNRNPUL1	5436	POLR2G
mcode-cluster-1	11100	HNRNPUL1	5437	POLR2H
mcode-cluster-1	11100	HNRNPUL1	5438	POLR2I
mcode-cluster-1	11100	HNRNPUL1	5439	POLR2J
mcode-cluster-1	11100	HNRNPUL1	5440	POLR2K
mcode-cluster-1	11100	HNRNPUL1	5441	POLR2L
mcode-cluster-1	11100	HNRNPUL1	55749	CCAR1
mcode-cluster-1	11100	HNRNPUL1	5725	PTBP1
mcode-cluster-1	11100	HNRNPUL1	57794	SF4
mcode-cluster-1	11100	HNRNPUL1	57819	LSM2
mcode-cluster-1	11100	HNRNPUL1	6426	SFRS1
mcode-cluster-1	11100	HNRNPUL1	6427	SFRS2
mcode-cluster-1	11100	HNRNPUL1	6428	SFRS3
mcode-cluster-1	11100	HNRNPUL1	6429	SFRS4
mcode-cluster-1	11100	HNRNPUL1	6430	SFRS5
mcode-cluster-1	11100	HNRNPUL1	6431	SFRS6
mcode-cluster-1	11100	HNRNPUL1	6432	SFRS7
mcode-cluster-1	11100	HNRNPUL1	65109	UPF3B
mcode-cluster-1	11100	HNRNPUL1	6625	SNRP70
mcode-cluster-1	11100	HNRNPUL1	6626	SNRPA
mcode-cluster-1	11100	HNRNPUL1	6627	SNRPA1
mcode-cluster-1	11100	HNRNPUL1	6628	SNRPB
mcode-cluster-1	11100	HNRNPUL1	6629	SNRPB2
mcode-cluster-1	11100	HNRNPUL1	6632	SNRPD1
mcode-cluster-1	11100	HNRNPUL1	6633	SNRPD2
mcode-cluster-1	11100	HNRNPUL1	6634	SNRPD3
mcode-cluster-1	11100	HNRNPUL1	6635	SNRPE
mcode-cluster-1	11100	HNRNPUL1	6636	SNRPF
mcode-cluster-1	11100	HNRNPUL1	6637	SNRPG
mcode-cluster-1	11100	HNRNPUL1	7307	U2AF1
mcode-cluster-1	11100	HNRNPUL1	79869	FLJ12529
mcode-cluster-1	11100	HNRNPUL1	8106	PABPN1
mcode-cluster-1	11100	HNRNPUL1	8175	SF3A2
mcode-cluster-1	11100	HNRNPUL1	8243	SMC1A
mcode-cluster-1	11100	HNRNPUL1	83443	SF3B5
mcode-cluster-1	11100	HNRNPUL1	84844	PHF5A
mcode-cluster-1	11100	HNRNPUL1	8683	SFRS9
mcode-cluster-1	11100	HNRNPUL1	9128	PRPF4
mcode-cluster-1	11100	HNRNPUL1	9295	SFRS11
mcode-cluster-1	11100	HNRNPUL1	9343	EFTUD2
mcode-cluster-1	11100	HNRNPUL1	9410	WDR57
mcode-cluster-1	11100	HNRNPUL1	9416	DDX23
mcode-cluster-1	11100	HNRNPUL1	9785	DHX38
mcode-cluster-1	11100	HNRNPUL1	9939	RBM8A
mcode-cluster-1	11338	U2AF2	1477	CSTF1
mcode-cluster-1	11338	U2AF2	1478	CSTF2
mcode-cluster-1	11338	U2AF2	1479	CSTF3
mcode-cluster-1	11338	U2AF2	1660	DHX9
mcode-cluster-1	11338	U2AF2	220988	HNRNPA3
mcode-cluster-1	11338	U2AF2	22826	DNAJC8
mcode-cluster-1	11338	U2AF2	22916	NCBP2
mcode-cluster-1	11338	U2AF2	23020	ASCC3L1
mcode-cluster-1	11338	U2AF2	23450	SF3B3
mcode-cluster-1	11338	U2AF2	23451	SF3B1
mcode-cluster-1	11338	U2AF2	24148	PRPF6
mcode-cluster-1	11338	U2AF2	2521	FUS
mcode-cluster-1	11338	U2AF2	27316	RBMX
mcode-cluster-1	11338	U2AF2	2962	GTF2F1
mcode-cluster-1	11338	U2AF2	2963	GTF2F2
mcode-cluster-1	11338	U2AF2	29894	CPSF1
mcode-cluster-1	11338	U2AF2	3178	HNRNPA1
mcode-cluster-1	11338	U2AF2	3181	HNRNPA2B1
mcode-cluster-1	11338	U2AF2	3183	HNRNPC
mcode-cluster-1	11338	U2AF2	3184	HNRNPD
mcode-cluster-1	11338	U2AF2	3185	HNRNPF
mcode-cluster-1	11338	U2AF2	3187	HNRNPH1
mcode-cluster-1	11338	U2AF2	3188	HNRNPH2
mcode-cluster-1	11338	U2AF2	3190	HNRNPK
mcode-cluster-1	11338	U2AF2	3191	HNRNPL
mcode-cluster-1	11338	U2AF2	3192	HNRNPU
mcode-cluster-1	11338	U2AF2	4116	MAGOH
mcode-cluster-1	11338	U2AF2	4670	HNRNPM
mcode-cluster-1	11338	U2AF2	4686	NCBP1
mcode-cluster-1	11338	U2AF2	4799	NFX1
mcode-cluster-1	11338	U2AF2	4809	NHP2L1
mcode-cluster-1	11338	U2AF2	4904	YBX1
mcode-cluster-1	11338	U2AF2	5093	PCBP1
mcode-cluster-1	11338	U2AF2	5094	PCBP2
mcode-cluster-1	11338	U2AF2	51362	CDC40
mcode-cluster-1	11338	U2AF2	51585	PCF11
mcode-cluster-1	11338	U2AF2	51639	SF3B14
mcode-cluster-1	11338	U2AF2	51692	CPSF3
mcode-cluster-1	11338	U2AF2	53981	CPSF2
mcode-cluster-1	11338	U2AF2	5430	POLR2A
mcode-cluster-1	11338	U2AF2	5431	POLR2B
mcode-cluster-1	11338	U2AF2	5432	POLR2C
mcode-cluster-1	11338	U2AF2	5433	POLR2D
mcode-cluster-1	11338	U2AF2	5434	POLR2E
mcode-cluster-1	11338	U2AF2	5435	POLR2F
mcode-cluster-1	11338	U2AF2	5436	POLR2G
mcode-cluster-1	11338	U2AF2	5437	POLR2H
mcode-cluster-1	11338	U2AF2	5438	POLR2I
mcode-cluster-1	11338	U2AF2	5439	POLR2J
mcode-cluster-1	11338	U2AF2	5440	POLR2K
mcode-cluster-1	11338	U2AF2	5441	POLR2L
mcode-cluster-1	11338	U2AF2	55749	CCAR1
mcode-cluster-1	11338	U2AF2	5725	PTBP1
mcode-cluster-1	11338	U2AF2	57794	SF4
mcode-cluster-1	11338	U2AF2	57819	LSM2
mcode-cluster-1	11338	U2AF2	6426	SFRS1
mcode-cluster-1	11338	U2AF2	6427	SFRS2
mcode-cluster-1	11338	U2AF2	6428	SFRS3
mcode-cluster-1	11338	U2AF2	6429	SFRS4
mcode-cluster-1	11338	U2AF2	6430	SFRS5
mcode-cluster-1	11338	U2AF2	6431	SFRS6
mcode-cluster-1	11338	U2AF2	6432	SFRS7
mcode-cluster-1	11338	U2AF2	65109	UPF3B
mcode-cluster-1	11338	U2AF2	6625	SNRP70
mcode-cluster-1	11338	U2AF2	6626	SNRPA
mcode-cluster-1	11338	U2AF2	6627	SNRPA1
mcode-cluster-1	11338	U2AF2	6628	SNRPB
mcode-cluster-1	11338	U2AF2	6629	SNRPB2
mcode-cluster-1	11338	U2AF2	6632	SNRPD1
mcode-cluster-1	11338	U2AF2	6633	SNRPD2
mcode-cluster-1	11338	U2AF2	6634	SNRPD3
mcode-cluster-1	11338	U2AF2	6635	SNRPE
mcode-cluster-1	11338	U2AF2	6636	SNRPF
mcode-cluster-1	11338	U2AF2	6637	SNRPG
mcode-cluster-1	11338	U2AF2	7307	U2AF1
mcode-cluster-1	11338	U2AF2	79869	FLJ12529
mcode-cluster-1	11338	U2AF2	8106	PABPN1
mcode-cluster-1	11338	U2AF2	8175	SF3A2
mcode-cluster-1	11338	U2AF2	8243	SMC1A
mcode-cluster-1	11338	U2AF2	83443	SF3B5
mcode-cluster-1	11338	U2AF2	84844	PHF5A
mcode-cluster-1	11338	U2AF2	8683	SFRS9
mcode-cluster-1	11338	U2AF2	9128	PRPF4
mcode-cluster-1	11338	U2AF2	9295	SFRS11
mcode-cluster-1	11338	U2AF2	9343	EFTUD2
mcode-cluster-1	11338	U2AF2	9410	WDR57
mcode-cluster-1	11338	U2AF2	9416	DDX23
mcode-cluster-1	11338	U2AF2	9785	DHX38
mcode-cluster-1	11338	U2AF2	9939	RBM8A
mcode-cluster-1	1477	CSTF1	1478	CSTF2
mcode-cluster-1	1477	CSTF1	1479	CSTF3
mcode-cluster-1	1477	CSTF1	1660	DHX9
mcode-cluster-1	1477	CSTF1	220988	HNRNPA3
mcode-cluster-1	1477	CSTF1	22826	DNAJC8
mcode-cluster-1	1477	CSTF1	22916	NCBP2
mcode-cluster-1	1477	CSTF1	23020	ASCC3L1
mcode-cluster-1	1477	CSTF1	23450	SF3B3
mcode-cluster-1	1477	CSTF1	23451	SF3B1
mcode-cluster-1	1477	CSTF1	24148	PRPF6
mcode-cluster-1	1477	CSTF1	2521	FUS
mcode-cluster-1	1477	CSTF1	27316	RBMX
mcode-cluster-1	1477	CSTF1	2962	GTF2F1
mcode-cluster-1	1477	CSTF1	2963	GTF2F2
mcode-cluster-1	1477	CSTF1	29894	CPSF1
mcode-cluster-1	1477	CSTF1	3178	HNRNPA1
mcode-cluster-1	1477	CSTF1	3181	HNRNPA2B1
mcode-cluster-1	1477	CSTF1	3183	HNRNPC
mcode-cluster-1	1477	CSTF1	3184	HNRNPD
mcode-cluster-1	1477	CSTF1	3185	HNRNPF
mcode-cluster-1	1477	CSTF1	3187	HNRNPH1
mcode-cluster-1	1477	CSTF1	3188	HNRNPH2
mcode-cluster-1	1477	CSTF1	3190	HNRNPK
mcode-cluster-1	1477	CSTF1	3191	HNRNPL
mcode-cluster-1	1477	CSTF1	3192	HNRNPU
mcode-cluster-1	1477	CSTF1	4116	MAGOH
mcode-cluster-1	1477	CSTF1	4670	HNRNPM
mcode-cluster-1	1477	CSTF1	4686	NCBP1
mcode-cluster-1	1477	CSTF1	4799	NFX1
mcode-cluster-1	1477	CSTF1	4809	NHP2L1
mcode-cluster-1	1477	CSTF1	4904	YBX1
mcode-cluster-1	1477	CSTF1	5093	PCBP1
mcode-cluster-1	1477	CSTF1	5094	PCBP2
mcode-cluster-1	1477	CSTF1	51362	CDC40
mcode-cluster-1	1477	CSTF1	51585	PCF11
mcode-cluster-1	1477	CSTF1	51639	SF3B14
mcode-cluster-1	1477	CSTF1	51692	CPSF3
mcode-cluster-1	1477	CSTF1	53981	CPSF2
mcode-cluster-1	1477	CSTF1	5430	POLR2A
mcode-cluster-1	1477	CSTF1	5431	POLR2B
mcode-cluster-1	1477	CSTF1	5432	POLR2C
mcode-cluster-1	1477	CSTF1	5433	POLR2D
mcode-cluster-1	1477	CSTF1	5434	POLR2E
mcode-cluster-1	1477	CSTF1	5435	POLR2F
mcode-cluster-1	1477	CSTF1	5436	POLR2G
mcode-cluster-1	1477	CSTF1	5437	POLR2H
mcode-cluster-1	1477	CSTF1	5438	POLR2I
mcode-cluster-1	1477	CSTF1	5439	POLR2J
mcode-cluster-1	1477	CSTF1	5440	POLR2K
mcode-cluster-1	1477	CSTF1	5441	POLR2L
mcode-cluster-1	1477	CSTF1	55749	CCAR1
mcode-cluster-1	1477	CSTF1	5725	PTBP1
mcode-cluster-1	1477	CSTF1	57794	SF4
mcode-cluster-1	1477	CSTF1	57819	LSM2
mcode-cluster-1	1477	CSTF1	6426	SFRS1
mcode-cluster-1	1477	CSTF1	6427	SFRS2
mcode-cluster-1	1477	CSTF1	6428	SFRS3
mcode-cluster-1	1477	CSTF1	6429	SFRS4
mcode-cluster-1	1477	CSTF1	6430	SFRS5
mcode-cluster-1	1477	CSTF1	6431	SFRS6
mcode-cluster-1	1477	CSTF1	6432	SFRS7
mcode-cluster-1	1477	CSTF1	65109	UPF3B
mcode-cluster-1	1477	CSTF1	6625	SNRP70
mcode-cluster-1	1477	CSTF1	6626	SNRPA
mcode-cluster-1	1477	CSTF1	6627	SNRPA1
mcode-cluster-1	1477	CSTF1	6628	SNRPB
mcode-cluster-1	1477	CSTF1	6629	SNRPB2
mcode-cluster-1	1477	CSTF1	6632	SNRPD1
mcode-cluster-1	1477	CSTF1	6633	SNRPD2
mcode-cluster-1	1477	CSTF1	6634	SNRPD3
mcode-cluster-1	1477	CSTF1	6635	SNRPE
mcode-cluster-1	1477	CSTF1	6636	SNRPF
mcode-cluster-1	1477	CSTF1	6637	SNRPG
mcode-cluster-1	1477	CSTF1	7307	U2AF1
mcode-cluster-1	1477	CSTF1	79869	FLJ12529
mcode-cluster-1	1477	CSTF1	8106	PABPN1
mcode-cluster-1	1477	CSTF1	8175	SF3A2
mcode-cluster-1	1477	CSTF1	8243	SMC1A
mcode-cluster-1	1477	CSTF1	83443	SF3B5
mcode-cluster-1	1477	CSTF1	84844	PHF5A
mcode-cluster-1	1477	CSTF1	8683	SFRS9
mcode-cluster-1	1477	CSTF1	9128	PRPF4
mcode-cluster-1	1477	CSTF1	9295	SFRS11
mcode-cluster-1	1477	CSTF1	9343	EFTUD2
mcode-cluster-1	1477	CSTF1	9410	WDR57
mcode-cluster-1	1477	CSTF1	9416	DDX23
mcode-cluster-1	1477	CSTF1	9785	DHX38
mcode-cluster-1	1477	CSTF1	9939	RBM8A
mcode-cluster-1	1478	CSTF2	1479	CSTF3
mcode-cluster-1	1478	CSTF2	1660	DHX9
mcode-cluster-1	1478	CSTF2	220988	HNRNPA3
mcode-cluster-1	1478	CSTF2	22826	DNAJC8
mcode-cluster-1	1478	CSTF2	22916	NCBP2
mcode-cluster-1	1478	CSTF2	23020	ASCC3L1
mcode-cluster-1	1478	CSTF2	23450	SF3B3
mcode-cluster-1	1478	CSTF2	23451	SF3B1
mcode-cluster-1	1478	CSTF2	24148	PRPF6
mcode-cluster-1	1478	CSTF2	2521	FUS
mcode-cluster-1	1478	CSTF2	27316	RBMX
mcode-cluster-1	1478	CSTF2	2962	GTF2F1
mcode-cluster-1	1478	CSTF2	2963	GTF2F2
mcode-cluster-1	1478	CSTF2	29894	CPSF1
mcode-cluster-1	1478	CSTF2	3178	HNRNPA1
mcode-cluster-1	1478	CSTF2	3181	HNRNPA2B1
mcode-cluster-1	1478	CSTF2	3183	HNRNPC
mcode-cluster-1	1478	CSTF2	3184	HNRNPD
mcode-cluster-1	1478	CSTF2	3185	HNRNPF
mcode-cluster-1	1478	CSTF2	3187	HNRNPH1
mcode-cluster-1	1478	CSTF2	3188	HNRNPH2
mcode-cluster-1	1478	CSTF2	3190	HNRNPK
mcode-cluster-1	1478	CSTF2	3191	HNRNPL
mcode-cluster-1	1478	CSTF2	3192	HNRNPU
mcode-cluster-1	1478	CSTF2	4116	MAGOH
mcode-cluster-1	1478	CSTF2	4670	HNRNPM
mcode-cluster-1	1478	CSTF2	4686	NCBP1
mcode-cluster-1	1478	CSTF2	4799	NFX1
mcode-cluster-1	1478	CSTF2	4809	NHP2L1
mcode-cluster-1	1478	CSTF2	4904	YBX1
mcode-cluster-1	1478	CSTF2	5093	PCBP1
mcode-cluster-1	1478	CSTF2	5094	PCBP2
mcode-cluster-1	1478	CSTF2	51362	CDC40
mcode-cluster-1	1478	CSTF2	51585	PCF11
mcode-cluster-1	1478	CSTF2	51639	SF3B14
mcode-cluster-1	1478	CSTF2	51692	CPSF3
mcode-cluster-1	1478	CSTF2	53981	CPSF2
mcode-cluster-1	1478	CSTF2	5430	POLR2A
mcode-cluster-1	1478	CSTF2	5431	POLR2B
mcode-cluster-1	1478	CSTF2	5432	POLR2C
mcode-cluster-1	1478	CSTF2	5433	POLR2D
mcode-cluster-1	1478	CSTF2	5434	POLR2E
mcode-cluster-1	1478	CSTF2	5435	POLR2F
mcode-cluster-1	1478	CSTF2	5436	POLR2G
mcode-cluster-1	1478	CSTF2	5437	POLR2H
mcode-cluster-1	1478	CSTF2	5438	POLR2I
mcode-cluster-1	1478	CSTF2	5439	POLR2J
mcode-cluster-1	1478	CSTF2	5440	POLR2K
mcode-cluster-1	1478	CSTF2	5441	POLR2L
mcode-cluster-1	1478	CSTF2	55749	CCAR1
mcode-cluster-1	1478	CSTF2	5725	PTBP1
mcode-cluster-1	1478	CSTF2	57794	SF4
mcode-cluster-1	1478	CSTF2	57819	LSM2
mcode-cluster-1	1478	CSTF2	6426	SFRS1
mcode-cluster-1	1478	CSTF2	6427	SFRS2
mcode-cluster-1	1478	CSTF2	6428	SFRS3
mcode-cluster-1	1478	CSTF2	6429	SFRS4
mcode-cluster-1	1478	CSTF2	6430	SFRS5
mcode-cluster-1	1478	CSTF2	6431	SFRS6
mcode-cluster-1	1478	CSTF2	6432	SFRS7
mcode-cluster-1	1478	CSTF2	65109	UPF3B
mcode-cluster-1	1478	CSTF2	6625	SNRP70
mcode-cluster-1	1478	CSTF2	6626	SNRPA
mcode-cluster-1	1478	CSTF2	6627	SNRPA1
mcode-cluster-1	1478	CSTF2	6628	SNRPB
mcode-cluster-1	1478	CSTF2	6629	SNRPB2
mcode-cluster-1	1478	CSTF2	6632	SNRPD1
mcode-cluster-1	1478	CSTF2	6633	SNRPD2
mcode-cluster-1	1478	CSTF2	6634	SNRPD3
mcode-cluster-1	1478	CSTF2	6635	SNRPE
mcode-cluster-1	1478	CSTF2	6636	SNRPF
mcode-cluster-1	1478	CSTF2	6637	SNRPG
mcode-cluster-1	1478	CSTF2	7307	U2AF1
mcode-cluster-1	1478	CSTF2	79869	FLJ12529
mcode-cluster-1	1478	CSTF2	8106	PABPN1
mcode-cluster-1	1478	CSTF2	8175	SF3A2
mcode-cluster-1	1478	CSTF2	8243	SMC1A
mcode-cluster-1	1478	CSTF2	83443	SF3B5
mcode-cluster-1	1478	CSTF2	84844	PHF5A
mcode-cluster-1	1478	CSTF2	8683	SFRS9
mcode-cluster-1	1478	CSTF2	9128	PRPF4
mcode-cluster-1	1478	CSTF2	9295	SFRS11
mcode-cluster-1	1478	CSTF2	9343	EFTUD2
mcode-cluster-1	1478	CSTF2	9410	WDR57
mcode-cluster-1	1478	CSTF2	9416	DDX23
mcode-cluster-1	1478	CSTF2	9785	DHX38
mcode-cluster-1	1478	CSTF2	9939	RBM8A
mcode-cluster-1	1479	CSTF3	1660	DHX9
mcode-cluster-1	1479	CSTF3	220988	HNRNPA3
mcode-cluster-1	1479	CSTF3	22826	DNAJC8
mcode-cluster-1	1479	CSTF3	22916	NCBP2
mcode-cluster-1	1479	CSTF3	23020	ASCC3L1
mcode-cluster-1	1479	CSTF3	23450	SF3B3
mcode-cluster-1	1479	CSTF3	23451	SF3B1
mcode-cluster-1	1479	CSTF3	24148	PRPF6
mcode-cluster-1	1479	CSTF3	2521	FUS
mcode-cluster-1	1479	CSTF3	27316	RBMX
mcode-cluster-1	1479	CSTF3	2962	GTF2F1
mcode-cluster-1	1479	CSTF3	2963	GTF2F2
mcode-cluster-1	1479	CSTF3	29894	CPSF1
mcode-cluster-1	1479	CSTF3	3178	HNRNPA1
mcode-cluster-1	1479	CSTF3	3181	HNRNPA2B1
mcode-cluster-1	1479	CSTF3	3183	HNRNPC
mcode-cluster-1	1479	CSTF3	3184	HNRNPD
mcode-cluster-1	1479	CSTF3	3185	HNRNPF
mcode-cluster-1	1479	CSTF3	3187	HNRNPH1
mcode-cluster-1	1479	CSTF3	3188	HNRNPH2
mcode-cluster-1	1479	CSTF3	3190	HNRNPK
mcode-cluster-1	1479	CSTF3	3191	HNRNPL
mcode-cluster-1	1479	CSTF3	3192	HNRNPU
mcode-cluster-1	1479	CSTF3	4116	MAGOH
mcode-cluster-1	1479	CSTF3	4670	HNRNPM
mcode-cluster-1	1479	CSTF3	4686	NCBP1
mcode-cluster-1	1479	CSTF3	4799	NFX1
mcode-cluster-1	1479	CSTF3	4809	NHP2L1
mcode-cluster-1	1479	CSTF3	4904	YBX1
mcode-cluster-1	1479	CSTF3	5093	PCBP1
mcode-cluster-1	1479	CSTF3	5094	PCBP2
mcode-cluster-1	1479	CSTF3	51362	CDC40
mcode-cluster-1	1479	CSTF3	51585	PCF11
mcode-cluster-1	1479	CSTF3	51639	SF3B14
mcode-cluster-1	1479	CSTF3	51692	CPSF3
mcode-cluster-1	1479	CSTF3	53981	CPSF2
mcode-cluster-1	1479	CSTF3	5430	POLR2A
mcode-cluster-1	1479	CSTF3	5431	POLR2B
mcode-cluster-1	1479	CSTF3	5432	POLR2C
mcode-cluster-1	1479	CSTF3	5433	POLR2D
mcode-cluster-1	1479	CSTF3	5434	POLR2E
mcode-cluster-1	1479	CSTF3	5435	POLR2F
mcode-cluster-1	1479	CSTF3	5436	POLR2G
mcode-cluster-1	1479	CSTF3	5437	POLR2H
mcode-cluster-1	1479	CSTF3	5438	POLR2I
mcode-cluster-1	1479	CSTF3	5439	POLR2J
mcode-cluster-1	1479	CSTF3	5440	POLR2K
mcode-cluster-1	1479	CSTF3	5441	POLR2L
mcode-cluster-1	1479	CSTF3	55749	CCAR1
mcode-cluster-1	1479	CSTF3	5725	PTBP1
mcode-cluster-1	1479	CSTF3	57794	SF4
mcode-cluster-1	1479	CSTF3	57819	LSM2
mcode-cluster-1	1479	CSTF3	6426	SFRS1
mcode-cluster-1	1479	CSTF3	6427	SFRS2
mcode-cluster-1	1479	CSTF3	6428	SFRS3
mcode-cluster-1	1479	CSTF3	6429	SFRS4
mcode-cluster-1	1479	CSTF3	6430	SFRS5
mcode-cluster-1	1479	CSTF3	6431	SFRS6
mcode-cluster-1	1479	CSTF3	6432	SFRS7
mcode-cluster-1	1479	CSTF3	65109	UPF3B
mcode-cluster-1	1479	CSTF3	6625	SNRP70
mcode-cluster-1	1479	CSTF3	6626	SNRPA
mcode-cluster-1	1479	CSTF3	6627	SNRPA1
mcode-cluster-1	1479	CSTF3	6628	SNRPB
mcode-cluster-1	1479	CSTF3	6629	SNRPB2
mcode-cluster-1	1479	CSTF3	6632	SNRPD1
[truncated: 14,722 more rows]
